# Supplementary material for: Macrophage‐derived reactive oxygen species promote Salmonella aggresome formation contributing to bacterial antibiotic persistence
Source: Imeta. 2025 Jun 22;4(4):e70059. doi: 10.1002/imt2.70059 (PMC12371251; doi:10.1002/imt2.70059)
Supplement: Supplementary file 2 — Table S1: Total insoluble protein mass‐spectrometric analysis. Table S2: Dual RNA‐seq data. Table S3: Bacterial RNA‐seq data. Table S4: Strains, plasmids, and primers used in this study. [file IMT2-4-e70059-s002.xlsx]

## Sheet: S1
Table S1. Total insoluble protein mass-spectrometric analysis.
Group 1:Bacteria isolated from macrophages																		Group 2: bacteria cultured for 36 h in LB medium																		Group3: Bacteria subjected to hydrogen peroxide treatment
Checked	Protein FDR Confidence: Combined	Master	Accession	Description	Exp. q-value: Combined	Sum PEP Score	Coverage [%]	# Peptides	# PSMs	# Unique Peptides	# Protein Groups	# AAs	MW [kDa]	calc. pI	Score Sequest HT: Sequest HT	# Peptides (by Search Engine): Sequest HT		Checked	Protein FDR Confidence: Combined	Master	Accession	Description	Exp. q-value: Combined	Sum PEP Score	Coverage [%]	# Peptides	# PSMs (by Search Engine): C2 Sequest HT	# Unique Peptides	# Protein Groups	# AAs	MW [kDa]	calc. pI	Score Sequest HT: C2 Sequest HT	# Peptides (by Search Engine): C2 Sequest HT		Checked	Protein FDR Confidence: Combined	Master	Accession	Description	Exp. q-value: Combined	Sum PEP Score	Coverage [%]	# Peptides	# PSMs (by Search Engine): A2 Sequest HT	# Unique Peptides	# Protein Groups	# AAs	MW [kDa]
FALSE	High	Master Protein	A0A0G2PMS1	Elongation factor Tu OS=Salmonella typhimurium (strain SL1344) OX=216597 GN=tufB PE=3 SV=1	0	100.48	61	18	33	18	1	394	43.3	5.45	55.73	18		FALSE	High	Master Protein	A0A0H3NNZ4	DNA-directed RNA polymerase subunit beta' OS=Salmonella typhimurium (strain SL1344) OX=216597 GN=rpoC PE=3 SV=1	0	1334.98	82	116	366	116	1	1407	155.1	6.84	912.37	110		FALSE	High	Master Protein	A0A0H3NNZ4	DNA-directed RNA polymerase subunit beta' OS=Salmonella typhimurium (strain SL1344) OX=216597 GN=rpoC PE=3 SV=1	0	1334.98	82	116	428	116	1	1407	155.1
FALSE	High	Master Protein	A0A0H3NIB3	DNA-directed RNA polymerase subunit beta OS=Salmonella typhimurium (strain SL1344) OX=216597 GN=rpoB PE=3 SV=1	0	93.606	24	29	35	29	1	1342	150.5	5.26	35.1	29		FALSE	High	Master Protein	A0A0H3NIB3	DNA-directed RNA polymerase subunit beta OS=Salmonella typhimurium (strain SL1344) OX=216597 GN=rpoB PE=3 SV=1	0	1288.2	82	117	363	117	1	1342	150.5	5.26	914.96	108		FALSE	High	Master Protein	A0A0H3NIB3	DNA-directed RNA polymerase subunit beta OS=Salmonella typhimurium (strain SL1344) OX=216597 GN=rpoB PE=3 SV=1	0	1288.2	82	117	420	117	1	1342	150.5
FALSE	High	Master Protein	A0A0H3NH09	Glycerol-3-phosphate dehydrogenase OS=Salmonella typhimurium (strain SL1344) OX=216597 GN=glpD PE=3 SV=1	0	91.798	56	24	34	24	1	502	56.9	6.96	37.15	24		FALSE	High	Master Protein	A0A0H3N9T3	Chromosome partition protein MukB OS=Salmonella typhimurium (strain SL1344) OX=216597 GN=mukB PE=3 SV=1	0	859.93	68	102	176	102	1	1488	169.9	5.3	439.09	88		FALSE	High	Master Protein	A0A0H3N9T3	Chromosome partition protein MukB OS=Salmonella typhimurium (strain SL1344) OX=216597 GN=mukB PE=3 SV=1	0	859.93	68	102	189	102	1	1488	169.9
FALSE	High	Master Protein	A0A0H3NNZ4	DNA-directed RNA polymerase subunit beta' OS=Salmonella typhimurium (strain SL1344) OX=216597 GN=rpoC PE=3 SV=1	0	84.82	23	29	32	29	1	1407	155.1	6.84	28.26	29		FALSE	High	Master Protein	A0A0H3NEM4	Chaperone protein ClpB OS=Salmonella typhimurium (strain SL1344) OX=216597 GN=clpB PE=3 SV=1	0	830.634	84	80	365	80	1	857	95.4	5.45	938.42	79		FALSE	High	Master Protein	A0A0H3NEM4	Chaperone protein ClpB OS=Salmonella typhimurium (strain SL1344) OX=216597 GN=clpB PE=3 SV=1	0	830.634	84	80	211	80	1	857	95.4
FALSE	High	Master Protein	A0A0H3NCG3	Chaperone protein DnaK OS=Salmonella typhimurium (strain SL1344) OX=216597 GN=dnaK PE=2 SV=1	0	83.58	34	20	27	20	1	638	69.2	4.97	24	20		FALSE	High	Master Protein	A0A0H3N957	Pyruvate dehydrogenase E1 component OS=Salmonella typhimurium (strain SL1344) OX=216597 GN=aceE PE=4 SV=1	0	814.401	75	77	286	77	1	887	99.5	5.74	783.16	72		FALSE	High	Master Protein	A0A0H3N957	Pyruvate dehydrogenase E1 component OS=Salmonella typhimurium (strain SL1344) OX=216597 GN=aceE PE=4 SV=1	0	814.401	75	77	304	77	1	887	99.5
FALSE	High	Master Protein	A0A0H3NI82	Glycerol kinase OS=Salmonella typhimurium (strain SL1344) OX=216597 GN=glpK PE=3 SV=1	0	83.426	46	20	27	20	1	502	56	5.6	42.34	20		FALSE	High	Master Protein	A0A0H3N962	Aconitate hydratase B OS=Salmonella typhimurium (strain SL1344) OX=216597 GN=acnB PE=3 SV=1	0	813.909	80	65	317	65	1	865	93.5	5.36	860.23	65		FALSE	High	Master Protein	A0A0H3N962	Aconitate hydratase B OS=Salmonella typhimurium (strain SL1344) OX=216597 GN=acnB PE=3 SV=1	0	813.909	80	65	208	65	1	865	93.5
FALSE	High	Master Protein	A0A0H3NMG4	Elongation factor G OS=Salmonella typhimurium (strain SL1344) OX=216597 GN=fusA PE=3 SV=1	0	80.084	36	19	28	19	1	704	77.6	5.3	27.34	19		FALSE	High	Master Protein	A0A0H3NLV7	Aldehyde-alcohol dehydrogenase OS=Salmonella typhimurium (strain SL1344) OX=216597 GN=adh PE=3 SV=1	0	789.105	79	67	229	67	1	892	96.2	6.65	606.14	64		FALSE	High	Master Protein	A0A0H3NLV7	Aldehyde-alcohol dehydrogenase OS=Salmonella typhimurium (strain SL1344) OX=216597 GN=adh PE=3 SV=1	0	789.105	79	67	204	67	1	892	96.2
FALSE	High	Master Protein	A0A0H3N9Z8	Outer membrane protein A OS=Salmonella typhimurium (strain SL1344) OX=216597 GN=ompA PE=3 SV=1	0	78.602	51	14	33	14	1	350	37.5	5.92	59.18	14		FALSE	High	Master Protein	A0A0H3NGC8	Translation initiation factor IF-2 OS=Salmonella typhimurium (strain SL1344) OX=216597 GN=infB PE=3 SV=1	0	783.623	70	64	181	64	1	892	97.3	6.21	471.99	62		FALSE	High	Master Protein	A0A0H3NGC8	Translation initiation factor IF-2 OS=Salmonella typhimurium (strain SL1344) OX=216597 GN=infB PE=3 SV=1	0	783.623	70	64	151	64	1	892	97.3
FALSE	High	Master Protein	A0A0H3NEM4	Chaperone protein ClpB OS=Salmonella typhimurium (strain SL1344) OX=216597 GN=clpB PE=3 SV=1	0	74.527	25	18	20	18	1	857	95.4	5.45	30.52	18		FALSE	High	Master Protein	A0A0H3N8Z5	LPS-assembly protein LptD OS=Salmonella typhimurium (strain SL1344) OX=216597 GN=imp PE=3 SV=1	0	773.949	85	64	160	64	1	786	89.8	5.44	393.41	52		FALSE	High	Master Protein	A0A0H3N8Z5	LPS-assembly protein LptD OS=Salmonella typhimurium (strain SL1344) OX=216597 GN=imp PE=3 SV=1	0	773.949	85	64	205	64	1	786	89.8
FALSE	High	Master Protein	A0A0H3NIZ3	60 kDa chaperonin OS=Salmonella typhimurium (strain SL1344) OX=216597 GN=groEL PE=3 SV=1	0	68.751	39	16	24	16	1	548	57.3	4.94	32.3	16		FALSE	High	Master Protein	A0A0H3NJ45	Oxoglutarate dehydrogenase (succinyl-transferring) OS=Salmonella typhimurium (strain SL1344) OX=216597 GN=sucA PE=4 SV=1	0	735.589	73	56	214	56	1	933	104.8	6.6	583.8	56		FALSE	High	Master Protein	A0A0H3NJ45	Oxoglutarate dehydrogenase (succinyl-transferring) OS=Salmonella typhimurium (strain SL1344) OX=216597 GN=sucA PE=4 SV=1	0	735.589	73	56	192	56	1	933	104.8
FALSE	High	Master Protein	A0A0H3N957	Pyruvate dehydrogenase E1 component OS=Salmonella typhimurium (strain SL1344) OX=216597 GN=aceE PE=4 SV=1	0	61.4	24	17	21	17	1	887	99.5	5.74	25.69	17		FALSE	High	Master Protein	A0A0H3NCR8	Protein translocase subunit SecA OS=Salmonella typhimurium (strain SL1344) OX=216597 GN=secA PE=2 SV=1	0	716.98	66	57	154	57	1	901	101.8	5.49	453.98	52		FALSE	High	Master Protein	A0A0H3NCR8	Protein translocase subunit SecA OS=Salmonella typhimurium (strain SL1344) OX=216597 GN=secA PE=2 SV=1	0	716.98	66	57	176	57	1	901	101.8
FALSE	High	Master Protein	A0A0H3NNA2	ATP synthase subunit alpha OS=Salmonella typhimurium (strain SL1344) OX=216597 GN=atpA PE=3 SV=1	0	57.387	31	15	20	14	1	513	55.1	6	20.94	15		FALSE	High	Master Protein	A0A0H3NAM6	Ribonuclease E OS=Salmonella typhimurium (strain SL1344) OX=216597 GN=rne PE=3 SV=1	0	685.48	68	68	147	68	1	1067	119.3	5.66	398.97	61		FALSE	High	Master Protein	A0A0H3NAM6	Ribonuclease E OS=Salmonella typhimurium (strain SL1344) OX=216597 GN=rne PE=3 SV=1	0	685.48	68	68	156	68	1	1067	119.3
FALSE	High	Master Protein	A0A0H3NJI9	Outer membrane porin C OS=Salmonella typhimurium (strain SL1344) OX=216597 GN=ompC PE=1 SV=2	0	57.313	36	11	25	11	1	378	41.2	4.89	34.78	11		FALSE	High	Master Protein	A0A0H3NCJ4	Isoleucine--tRNA ligase OS=Salmonella typhimurium (strain SL1344) OX=216597 GN=ileS PE=3 SV=1	0	683.864	72	67	179	67	1	944	105.6	5.97	483.39	62		FALSE	High	Master Protein	A0A0H3NCJ4	Isoleucine--tRNA ligase OS=Salmonella typhimurium (strain SL1344) OX=216597 GN=ileS PE=3 SV=1	0	683.864	72	67	167	67	1	944	105.6
FALSE	High	Master Protein	A0A0H3N950	Succinate--CoA ligase [ADP-forming] subunit beta OS=Salmonella typhimurium (strain SL1344) OX=216597 GN=sucC PE=3 SV=1	0	55.115	45	15	20	15	1	388	41.5	5.41	22.36	15		FALSE	High	Master Protein	A0A0H3NAG7	Bifunctional protein PutA OS=Salmonella typhimurium (strain SL1344) OX=216597 GN=putA PE=3 SV=1	0	676.722	60	68	146	68	1	1320	144	6.1	355.57	58		FALSE	High	Master Protein	A0A0H3NAG7	Bifunctional protein PutA OS=Salmonella typhimurium (strain SL1344) OX=216597 GN=putA PE=3 SV=1	0	676.722	60	68	199	68	1	1320	144
FALSE	High	Master Protein	A0A0H3NJF2	ATP synthase subunit beta OS=Salmonella typhimurium (strain SL1344) OX=216597 GN=atpD PE=3 SV=1	0	53.957	32	11	13	11	1	460	50.3	5.01	19.42	11		FALSE	High	Master Protein	A0A0H3NQV4	Alanine--tRNA ligase OS=Salmonella typhimurium (strain SL1344) OX=216597 GN=alaS PE=3 SV=1	0	665.344	75	69	172	69	1	876	95.8	5.66	472.35	63		FALSE	High	Master Protein	A0A0H3NQV4	Alanine--tRNA ligase OS=Salmonella typhimurium (strain SL1344) OX=216597 GN=alaS PE=3 SV=1	0	665.344	75	69	161	69	1	876	95.8
FALSE	High	Master Protein	A0A0H3NIG9	Chaperone protein HtpG OS=Salmonella typhimurium (strain SL1344) OX=216597 GN=htpG PE=3 SV=1	0	52.948	29	17	18	17	1	624	71.4	5.31	15.72	17		FALSE	High	Master Protein	A0A0H3NH78	Hypothetical polysaccharide biosynthesis protein subunit C OS=Salmonella typhimurium (strain SL1344) OX=216597 GN=yhjL PE=4 SV=1	0	660.199	72	74	121	74	1	1180	129.7	8.16	308.16	66		FALSE	High	Master Protein	A0A0H3NH78	Hypothetical polysaccharide biosynthesis protein subunit C OS=Salmonella typhimurium (strain SL1344) OX=216597 GN=yhjL PE=4 SV=1	0	660.199	72	74	157	74	1	1180	129.7
FALSE	High	Master Protein	A0A0H3NQV4	Alanine--tRNA ligase OS=Salmonella typhimurium (strain SL1344) OX=216597 GN=alaS PE=3 SV=1	0	52.182	17	13	15	13	1	876	95.8	5.66	23.72	13		FALSE	High	Master Protein	A0A0H3NBG3	Formate C-acetyltransferase OS=Salmonella typhimurium (strain SL1344) OX=216597 GN=pflB PE=3 SV=1	0	660.039	80	66	198	62	1	760	85	6.09	481.14	59		FALSE	High	Master Protein	A0A0H3NBG3	Formate C-acetyltransferase OS=Salmonella typhimurium (strain SL1344) OX=216597 GN=pflB PE=3 SV=1	0	660.039	80	66	274	62	1	760	85
FALSE	High	Master Protein	A0A0H3NKQ9	Phosphoenolpyruvate synthase OS=Salmonella typhimurium (strain SL1344) OX=216597 GN=pps PE=3 SV=1	0	51.115	21	16	17	16	1	806	88.8	5.17	12.68	16		FALSE	High	Master Protein	A0A0H3NIF1	Lon protease OS=Salmonella typhimurium (strain SL1344) OX=216597 GN=lon PE=2 SV=1	0	656.568	70	62	227	62	1	784	87.4	6.39	648.74	59		FALSE	High	Master Protein	A0A0H3NIF1	Lon protease OS=Salmonella typhimurium (strain SL1344) OX=216597 GN=lon PE=2 SV=1	0	656.568	70	62	217	62	1	784	87.4
FALSE	High	Master Protein	A0A0H3N962	Aconitate hydratase B OS=Salmonella typhimurium (strain SL1344) OX=216597 GN=acnB PE=3 SV=1	0	50.226	20	16	16	16	1	865	93.5	5.36	10.35	16		FALSE	High	Master Protein	A0A0H3NFB3	NADH-quinone oxidoreductase subunit C/D OS=Salmonella typhimurium (strain SL1344) OX=216597 GN=nuoC PE=3 SV=1	0	648.948	72	51	174	51	1	600	68.8	6.11	436.34	50		FALSE	High	Master Protein	A0A0H3NFB3	NADH-quinone oxidoreductase subunit C/D OS=Salmonella typhimurium (strain SL1344) OX=216597 GN=nuoC PE=3 SV=1	0	648.948	72	51	158	51	1	600	68.8
FALSE	High	Master Protein	A0A0H3NCF8	Transaldolase OS=Salmonella typhimurium (strain SL1344) OX=216597 GN=talB PE=3 SV=1	0	50.065	50	14	16	13	1	317	35.1	5.22	20.03	14		FALSE	High	Master Protein	A0A0H3NPX0	BREX system P-loop protein BrxC OS=Salmonella typhimurium (strain SL1344) OX=216597 GN=brxC PE=4 SV=1	0	633.576	70	87	113	87	1	1213	139.1	5.77	290.38	73		FALSE	High	Master Protein	A0A0H3NPX0	BREX system P-loop protein BrxC OS=Salmonella typhimurium (strain SL1344) OX=216597 GN=brxC PE=4 SV=1	0	633.576	70	87	122	87	1	1213	139.1
FALSE	High	Master Protein	A0A0H3N9D1	Outer membrane protein assembly factor BamA OS=Salmonella typhimurium (strain SL1344) OX=216597 GN=yaeT PE=3 SV=1	0	49.248	22	14	14	14	1	804	89.5	5.17	9.06	14		FALSE	High	Master Protein	A0A0H3N7M4	Acetyltransferase component of pyruvate dehydrogenase complex OS=Salmonella typhimurium (strain SL1344) OX=216597 GN=aceF PE=3 SV=1	0	630.052	66	47	148	47	1	629	66	5.21	413.93	39		FALSE	High	Master Protein	A0A0H3N7M4	Acetyltransferase component of pyruvate dehydrogenase complex OS=Salmonella typhimurium (strain SL1344) OX=216597 GN=aceF PE=3 SV=1	0	630.052	66	47	180	47	1	629	66
FALSE	High	Master Protein	A0A0H3NAW8	Pyruvate kinase OS=Salmonella typhimurium (strain SL1344) OX=216597 GN=pykF PE=3 SV=1	0	46.901	35	13	15	13	1	452	48.6	5.72	15.19	13		FALSE	High	Master Protein	A0A0H3NCG3	Chaperone protein DnaK OS=Salmonella typhimurium (strain SL1344) OX=216597 GN=dnaK PE=2 SV=1	0	628.851	82	61	260	61	1	638	69.2	4.97	741.28	59		FALSE	High	Master Protein	A0A0H3NCG3	Chaperone protein DnaK OS=Salmonella typhimurium (strain SL1344) OX=216597 GN=dnaK PE=2 SV=1	0	628.851	82	61	196	61	1	638	69.2
FALSE	High	Master Protein	A0A0H3NT12	Phosphoenolpyruvate carboxykinase (ATP) OS=Salmonella typhimurium (strain SL1344) OX=216597 GN=pckA PE=3 SV=1	0	44.54	31	12	13	12	1	539	59.6	6	13.36	12		FALSE	High	Master Protein	A0A0H3NNN9	Hypothetical 1 formate dehydrogenase-O, major subunit OS=Salmonella typhimurium (strain SL1344) OX=216597 GN=fdoG PE=3 SV=1	0	626.574	80	65	141	58	1	1015	112.3	7.56	366.06	57		FALSE	High	Master Protein	A0A0H3NNN9	Hypothetical 1 formate dehydrogenase-O, major subunit OS=Salmonella typhimurium (strain SL1344) OX=216597 GN=fdoG PE=3 SV=1	0	626.574	80	65	172	58	1	1015	112.3
FALSE	High	Master Protein	A0A0H3N916	Efflux pump membrane transporter OS=Salmonella typhimurium (strain SL1344) OX=216597 GN=acrB PE=3 SV=1	0	43.974	17	13	15	13	1	1049	113.5	5.59	16.12	13		FALSE	High	Master Protein	A0A0H3N9D1	Outer membrane protein assembly factor BamA OS=Salmonella typhimurium (strain SL1344) OX=216597 GN=yaeT PE=3 SV=1	0	624.215	79	65	171	65	1	804	89.5	5.17	472.5	51		FALSE	High	Master Protein	A0A0H3N9D1	Outer membrane protein assembly factor BamA OS=Salmonella typhimurium (strain SL1344) OX=216597 GN=yaeT PE=3 SV=1	0	624.215	79	65	236	65	1	804	89.5
FALSE	High	Master Protein	A0A0H3NE44	Cysteine synthase OS=Salmonella typhimurium (strain SL1344) OX=216597 GN=cysK PE=3 SV=1	0	43.277	45	10	11	10	1	323	34.5	6.06	15.41	10		FALSE	High	Master Protein	A0A0H3NR16	Type 3 secretion system secretin OS=Salmonella typhimurium (strain SL1344) OX=216597 GN=invG PE=3 SV=1	0	621.049	83	53	138	53	1	562	61.7	8.54	327.41	37		FALSE	High	Master Protein	A0A0H3NR16	Type 3 secretion system secretin OS=Salmonella typhimurium (strain SL1344) OX=216597 GN=invG PE=3 SV=1	0	621.049	83	53	264	53	1	562	61.7
FALSE	High	Master Protein	A0A0H3NI94	Bifunctional aspartokinase/homoserine dehydrogenase OS=Salmonella typhimurium (strain SL1344) OX=216597 GN=metL PE=3 SV=1	0	43.232	14	9	14	9	1	810	88.8	5.64	24.93	9		FALSE	High	Master Protein	A0A0H3NA75	30S ribosomal protein S1 OS=Salmonella typhimurium (strain SL1344) OX=216597 GN=rpsA PE=3 SV=1	0	611.203	73	49	218	49	1	557	61.1	4.98	614.99	45		FALSE	High	Master Protein	A0A0H3NA75	30S ribosomal protein S1 OS=Salmonella typhimurium (strain SL1344) OX=216597 GN=rpsA PE=3 SV=1	0	611.203	73	49	176	49	1	557	61.1
FALSE	High	Master Protein	A0A0H3N9T8	Outer membrane porin F OS=Salmonella typhimurium (strain SL1344) OX=216597 GN=ompF PE=2 SV=1	0	42.959	30	10	14	8	1	363	40	4.92	25.22	10		FALSE	High	Master Protein	A0A0H3NI82	Glycerol kinase OS=Salmonella typhimurium (strain SL1344) OX=216597 GN=glpK PE=3 SV=1	0	609.757	83	44	428	44	1	502	56	5.6	1357.24	44		FALSE	High	Master Protein	A0A0H3NI82	Glycerol kinase OS=Salmonella typhimurium (strain SL1344) OX=216597 GN=glpK PE=3 SV=1	0	609.757	83	44	302	44	1	502	56
FALSE	High	Master Protein	A0A0H3NVR3	Aspartate ammonia-lyase OS=Salmonella typhimurium (strain SL1344) OX=216597 GN=aspA PE=3 SV=1	0	42.124	29	14	14	14	1	478	52.3	5.24	9.99	14		FALSE	High	Master Protein	E1WAU5	Translocation and assembly module subunit TamB OS=Salmonella typhimurium (strain SL1344) OX=216597 GN=tamB PE=3 SV=1	0	592.483	65	68	91	68	1	1259	136.1	5.48	245.56	56		FALSE	High	Master Protein	E1WAU5	Translocation and assembly module subunit TamB OS=Salmonella typhimurium (strain SL1344) OX=216597 GN=tamB PE=3 SV=1	0	592.483	65	68	123	68	1	1259	136.1
FALSE	High	Master Protein	A0A0H3NFQ6	Isocitrate dehydrogenase [NADP] OS=Salmonella typhimurium (strain SL1344) OX=216597 GN=icdA PE=4 SV=1	0	41.345	27	11	14	11	1	416	45.8	5.26	19.37	11		FALSE	High	Master Protein	A0A0H3NIZ3	60 kDa chaperonin OS=Salmonella typhimurium (strain SL1344) OX=216597 GN=groEL PE=3 SV=1	0	590.416	86	52	436	52	1	548	57.3	4.94	1059.09	51		FALSE	High	Master Protein	A0A0H3NIZ3	60 kDa chaperonin OS=Salmonella typhimurium (strain SL1344) OX=216597 GN=groEL PE=3 SV=1	0	590.416	86	52	142	52	1	548	57.3
FALSE	High	Master Protein	A0A0H3NCD1	Glyceraldehyde-3-phosphate dehydrogenase OS=Salmonella typhimurium (strain SL1344) OX=216597 GN=gapA PE=3 SV=1	0	41.31	39	11	17	11	1	331	35.6	6.8	18.55	11		FALSE	High	Master Protein	A0A0H3NRH8	Glycine dehydrogenase (decarboxylating) OS=Salmonella typhimurium (strain SL1344) OX=216597 GN=gcvP PE=3 SV=1	0	588.071	76	56	118	56	1	957	104.2	6.11	357.32	48		FALSE	High	Master Protein	A0A0H3NRH8	Glycine dehydrogenase (decarboxylating) OS=Salmonella typhimurium (strain SL1344) OX=216597 GN=gcvP PE=3 SV=1	0	588.071	76	56	158	56	1	957	104.2
FALSE	High	Master Protein	A0A0H3NEC2	Succinate dehydrogenase flavoprotein subunit OS=Salmonella typhimurium (strain SL1344) OX=216597 GN=sdhA PE=3 SV=1	0	40.949	22	11	12	11	1	588	64.4	6.34	17.81	11		FALSE	High	Master Protein	A0A0H3NEB1	Alpha-2-macroglobulin OS=Salmonella typhimurium (strain SL1344) OX=216597 GN=SL1344_2494 PE=3 SV=1	0	584.908	59	71	118	71	1	1644	179.6	5.26	299.19	62		FALSE	High	Master Protein	A0A0H3NEB1	Alpha-2-macroglobulin OS=Salmonella typhimurium (strain SL1344) OX=216597 GN=SL1344_2494 PE=3 SV=1	0	584.908	59	71	163	71	1	1644	179.6
FALSE	High	Master Protein	A0A0H3NLV7	Aldehyde-alcohol dehydrogenase OS=Salmonella typhimurium (strain SL1344) OX=216597 GN=adh PE=3 SV=1	0	40.692	16	12	12	12	1	892	96.2	6.65	15.36	12		FALSE	High	Master Protein	A0A0H3NBQ0	Outer membrane porin OmpD OS=Salmonella typhimurium (strain SL1344) OX=216597 GN=ompD PE=1 SV=1	0	574.39	92	38	794	35	1	375	41.3	5.31	2271.09	28		FALSE	High	Master Protein	A0A0H3NBQ0	Outer membrane porin OmpD OS=Salmonella typhimurium (strain SL1344) OX=216597 GN=ompD PE=1 SV=1	0	574.39	92	38	932	35	1	375	41.3
FALSE	High	Master Protein	A0A0H3NMW4	Aldehyde dehydrogenase OS=Salmonella typhimurium (strain SL1344) OX=216597 GN=aldB PE=3 SV=1	0	39.709	23	10	13	10	1	512	56.3	5.55	16.88	10		FALSE	High	Master Protein	A0A0H3NT12	Phosphoenolpyruvate carboxykinase (ATP) OS=Salmonella typhimurium (strain SL1344) OX=216597 GN=pckA PE=3 SV=1	0	572.145	93	50	194	50	1	539	59.6	6	488.27	48		FALSE	High	Master Protein	A0A0H3NT12	Phosphoenolpyruvate carboxykinase (ATP) OS=Salmonella typhimurium (strain SL1344) OX=216597 GN=pckA PE=3 SV=1	0	572.145	93	50	168	50	1	539	59.6
FALSE	High	Master Protein	A0A0H3NLM4	Enolase OS=Salmonella typhimurium (strain SL1344) OX=216597 GN=eno PE=3 SV=1	0	39.706	31	9	13	9	1	432	45.6	5.39	18.8	9		FALSE	High	Master Protein	A0A0H3NHZ9	DNA polymerase I OS=Salmonella typhimurium (strain SL1344) OX=216597 GN=polA PE=3 SV=1	0	566.134	80	69	140	69	1	928	103.1	5.72	348.2	61		FALSE	High	Master Protein	A0A0H3NHZ9	DNA polymerase I OS=Salmonella typhimurium (strain SL1344) OX=216597 GN=polA PE=3 SV=1	0	566.134	80	69	145	69	1	928	103.1
FALSE	High	Master Protein	A0A0H3N7M4	Acetyltransferase component of pyruvate dehydrogenase complex OS=Salmonella typhimurium (strain SL1344) OX=216597 GN=aceF PE=3 SV=1	0	39.246	16	8	10	8	1	629	66	5.21	18.8	8		FALSE	High	Master Protein	A0A0H3NKB1	Transcription-repair-coupling factor OS=Salmonella typhimurium (strain SL1344) OX=216597 GN=mfd PE=3 SV=1	0	561.128	71	80	127	80	1	1148	129.8	6.25	309.55	73		FALSE	High	Master Protein	A0A0H3NKB1	Transcription-repair-coupling factor OS=Salmonella typhimurium (strain SL1344) OX=216597 GN=mfd PE=3 SV=1	0	561.128	71	80	108	80	1	1148	129.8
FALSE	High	Master Protein	A0A0H3NJ45	Oxoglutarate dehydrogenase (succinyl-transferring) OS=Salmonella typhimurium (strain SL1344) OX=216597 GN=sucA PE=4 SV=1	0	39.113	12	10	12	10	1	933	104.8	6.6	19.6	10		FALSE	High	Master Protein	A0A0H3NMG4	Elongation factor G OS=Salmonella typhimurium (strain SL1344) OX=216597 GN=fusA PE=3 SV=1	0	556.475	74	49	215	49	1	704	77.6	5.3	577.73	48		FALSE	High	Master Protein	A0A0H3NMG4	Elongation factor G OS=Salmonella typhimurium (strain SL1344) OX=216597 GN=fusA PE=3 SV=1	0	556.475	74	49	131	49	1	704	77.6
FALSE	High	Master Protein	A0A0H3NCZ1	30S ribosomal protein S2 OS=Salmonella typhimurium (strain SL1344) OX=216597 GN=rpsB PE=3 SV=1	0	39.042	44	10	15	10	1	241	26.7	7.14	13.24	10		FALSE	High	Master Protein	A0A0H3NPU7	Phosphoribosylformylglycinamidine synthase OS=Salmonella typhimurium (strain SL1344) OX=216597 GN=purG PE=3 SV=1	0	555.659	69	62	98	62	1	1295	141.4	5.52	234.26	59		FALSE	High	Master Protein	A0A0H3NPU7	Phosphoribosylformylglycinamidine synthase OS=Salmonella typhimurium (strain SL1344) OX=216597 GN=purG PE=3 SV=1	0	555.659	69	62	97	62	1	1295	141.4
FALSE	High	Master Protein	A0A0H3NBQ0	Outer membrane porin OmpD OS=Salmonella typhimurium (strain SL1344) OX=216597 GN=ompD PE=1 SV=1	0	38.366	23	9	22	7	1	375	41.3	5.31	35.26	9		FALSE	High	Master Protein	A0A0H3NC48	Aconitate hydratase OS=Salmonella typhimurium (strain SL1344) OX=216597 GN=acnA PE=3 SV=1	0	547.196	68	53	169	53	1	891	97.4	5.49	507.55	53		FALSE	High	Master Protein	A0A0H3NC48	Aconitate hydratase OS=Salmonella typhimurium (strain SL1344) OX=216597 GN=acnA PE=3 SV=1	0	547.196	68	53	80	53	1	891	97.4
FALSE	High	Master Protein	A0A0H3NCT0	Dihydrolipoyl dehydrogenase OS=Salmonella typhimurium (strain SL1344) OX=216597 GN=lpdA PE=3 SV=1	0	38.125	24	8	9	8	1	474	50.6	6.27	13.56	8		FALSE	High	Master Protein	A0A0H3NIG9	Chaperone protein HtpG OS=Salmonella typhimurium (strain SL1344) OX=216597 GN=htpG PE=3 SV=1	0	542.353	79	58	185	58	1	624	71.4	5.31	472.2	57		FALSE	High	Master Protein	A0A0H3NIG9	Chaperone protein HtpG OS=Salmonella typhimurium (strain SL1344) OX=216597 GN=htpG PE=3 SV=1	0	542.353	79	58	149	58	1	624	71.4
FALSE	High	Master Protein	A0A0H3NSB3	ATP-dependent zinc metalloprotease FtsH OS=Salmonella typhimurium (strain SL1344) OX=216597 GN=ftsH PE=3 SV=1	0	37.435	25	14	14	14	1	644	70.8	6.11	5.79	14		FALSE	High	Master Protein	A0A0H3NH09	Glycerol-3-phosphate dehydrogenase OS=Salmonella typhimurium (strain SL1344) OX=216597 GN=glpD PE=3 SV=1	0	534.583	88	53	315	53	1	502	56.9	6.96	685.71	50		FALSE	High	Master Protein	A0A0H3NH09	Glycerol-3-phosphate dehydrogenase OS=Salmonella typhimurium (strain SL1344) OX=216597 GN=glpD PE=3 SV=1	0	534.583	88	53	187	53	1	502	56.9
FALSE	High	Master Protein	A0A0H3NAG7	Bifunctional protein PutA OS=Salmonella typhimurium (strain SL1344) OX=216597 GN=putA PE=3 SV=1	0	36.78	12	14	14	14	1	1320	144	6.1	5.32	14		FALSE	High	Master Protein	A0A0H3NGZ5	ATP-dependent RNA helicase HrpA OS=Salmonella typhimurium (strain SL1344) OX=216597 GN=hrpA PE=4 SV=1	0	532.465	64	76	111	76	1	1300	148.6	7.99	256.06	62		FALSE	High	Master Protein	A0A0H3NGZ5	ATP-dependent RNA helicase HrpA OS=Salmonella typhimurium (strain SL1344) OX=216597 GN=hrpA PE=4 SV=1	0	532.465	64	76	114	76	1	1300	148.6
FALSE	High	Master Protein	A0A0H3N8E3	Peptidyl-prolyl cis-trans isomerase D OS=Salmonella typhimurium (strain SL1344) OX=216597 GN=cypD PE=4 SV=1	0	36.597	23	14	14	14	1	623	68.1	5.17	11.09	14		FALSE	High	Master Protein	A0A0H3NP98	UvrABC system protein A OS=Salmonella typhimurium (strain SL1344) OX=216597 GN=uvrA PE=3 SV=1	0	526.92	72	58	104	58	1	941	103.9	6.58	284.65	53		FALSE	High	Master Protein	A0A0H3NP98	UvrABC system protein A OS=Salmonella typhimurium (strain SL1344) OX=216597 GN=uvrA PE=3 SV=1	0	526.92	72	58	106	58	1	941	103.9
FALSE	High	Master Protein	A0A0H3NIL3	6-phosphogluconate dehydrogenase, decarboxylating OS=Salmonella typhimurium (strain SL1344) OX=216597 GN=gnd PE=3 SV=1	0	36.17	29	11	11	11	1	468	51.4	5.34	8.56	11		FALSE	High	Master Protein	A0A0H3NV46	Vitamin B12 transporter BtuB OS=Salmonella typhimurium (strain SL1344) OX=216597 GN=btuB PE=3 SV=1	0	525.342	78	46	96	46	1	628	70	5.78	275.09	37		FALSE	High	Master Protein	A0A0H3NV46	Vitamin B12 transporter BtuB OS=Salmonella typhimurium (strain SL1344) OX=216597 GN=btuB PE=3 SV=1	0	525.342	78	46	153	46	1	628	70
FALSE	High	Master Protein	A0A0H3NBG3	Formate C-acetyltransferase OS=Salmonella typhimurium (strain SL1344) OX=216597 GN=pflB PE=3 SV=1	0	35.306	19	11	11	11	1	760	85	6.09	13.68	11		FALSE	High	Master Protein	A0A0H3NJI9	Outer membrane porin C OS=Salmonella typhimurium (strain SL1344) OX=216597 GN=ompC PE=1 SV=2	0	521.135	96	37	502	36	1	378	41.2	4.89	1368.32	28		FALSE	High	Master Protein	A0A0H3NJI9	Outer membrane porin C OS=Salmonella typhimurium (strain SL1344) OX=216597 GN=ompC PE=1 SV=2	0	521.135	96	37	596	36	1	378	41.2
FALSE	High	Master Protein	A0A0H3NIF1	Lon protease OS=Salmonella typhimurium (strain SL1344) OX=216597 GN=lon PE=2 SV=1	0	35.118	19	13	14	13	1	784	87.4	6.39	7.27	13		FALSE	High	Master Protein	A0A0H3NE63	Leucine--tRNA ligase OS=Salmonella typhimurium (strain SL1344) OX=216597 GN=leuS PE=3 SV=1	0	512.964	61	56	144	56	1	860	96.9	5.33	381.64	55		FALSE	High	Master Protein	A0A0H3NE63	Leucine--tRNA ligase OS=Salmonella typhimurium (strain SL1344) OX=216597 GN=leuS PE=3 SV=1	0	512.964	61	56	149	56	1	860	96.9
FALSE	High	Master Protein	A0A0H3NIE0	50S ribosomal protein L5 OS=Salmonella typhimurium (strain SL1344) OX=216597 GN=rplE PE=3 SV=1	0	34.873	53	10	14	10	1	179	20.3	9.39	17.11	10		FALSE	High	Master Protein	A0A0H3NJA8	Valine--tRNA ligase OS=Salmonella typhimurium (strain SL1344) OX=216597 GN=valS PE=3 SV=1	0	511.834	69	62	162	62	1	951	108.1	5.29	397.81	60		FALSE	High	Master Protein	A0A0H3NJA8	Valine--tRNA ligase OS=Salmonella typhimurium (strain SL1344) OX=216597 GN=valS PE=3 SV=1	0	511.834	69	62	111	62	1	951	108.1
FALSE	High	Master Protein	A0A0H3NMB1	Malate dehydrogenase OS=Salmonella typhimurium (strain SL1344) OX=216597 GN=mdh PE=3 SV=1	0	34.665	33	9	10	9	1	312	32.5	6.38	8.99	9		FALSE	High	Master Protein	A0A0H3NWH8	Energy-dependent translational throttle protein EttA OS=Salmonella typhimurium (strain SL1344) OX=216597 GN=yjjK PE=3 SV=1	0	511.174	77	46	143	46	1	555	62.3	5.68	405.8	44		FALSE	High	Master Protein	A0A0H3NWH8	Energy-dependent translational throttle protein EttA OS=Salmonella typhimurium (strain SL1344) OX=216597 GN=yjjK PE=3 SV=1	0	511.174	77	46	117	46	1	555	62.3
FALSE	High	Master Protein	A0A0H3NI01	Outer membrane channel protein TolC OS=Salmonella typhimurium (strain SL1344) OX=216597 GN=tolC PE=3 SV=1	0	34.588	27	10	11	10	1	491	53.7	5.63	8.85	10		FALSE	High	Master Protein	A0A0H3NPA2	Hypothetical type-I secretion protein OS=Salmonella typhimurium (strain SL1344) OX=216597 GN=siiC PE=3 SV=1	0	504.123	79	49	108	49	1	439	50.5	6.47	267.05	35		FALSE	High	Master Protein	A0A0H3NPA2	Hypothetical type-I secretion protein OS=Salmonella typhimurium (strain SL1344) OX=216597 GN=siiC PE=3 SV=1	0	504.123	79	49	191	49	1	439	50.5
FALSE	High	Master Protein	A0A0H3NGS0	30S ribosomal protein S3 OS=Salmonella typhimurium (strain SL1344) OX=216597 GN=rpsC PE=3 SV=1	0	34.153	55	10	13	10	1	233	26	10.27	12.8	10		FALSE	High	Master Protein	A0A0H3NB09	Threonine--tRNA ligase OS=Salmonella typhimurium (strain SL1344) OX=216597 GN=thrS PE=3 SV=1	0	497.875	70	48	127	48	1	642	73.9	6.23	335.4	42		FALSE	High	Master Protein	A0A0H3NB09	Threonine--tRNA ligase OS=Salmonella typhimurium (strain SL1344) OX=216597 GN=thrS PE=3 SV=1	0	497.875	70	48	148	48	1	642	73.9
FALSE	High	Master Protein	A0A0H3NE21	Alkyl hydroperoxide reductase C OS=Salmonella typhimurium (strain SL1344) OX=216597 GN=ahpC PE=3 SV=1	0	34.082	41	7	7	7	1	187	20.7	5.17	7.88	7		FALSE	High	Master Protein	A0A0H3NKQ9	Phosphoenolpyruvate synthase OS=Salmonella typhimurium (strain SL1344) OX=216597 GN=pps PE=3 SV=1	0	497.122	49	44	166	44	1	806	88.8	5.17	438.01	42		FALSE	High	Master Protein	A0A0H3NKQ9	Phosphoenolpyruvate synthase OS=Salmonella typhimurium (strain SL1344) OX=216597 GN=pps PE=3 SV=1	0	497.122	49	44	162	44	1	806	88.8
FALSE	High	Master Protein	A0A0H3NN94	Phosphate-binding protein PstS OS=Salmonella typhimurium (strain SL1344) OX=216597 GN=pstS PE=3 SV=1	0	33.644	41	10	11	10	1	346	36.8	8.88	10.3	10		FALSE	High	Master Protein	A0A0H3NPF9	NADP-dependent malate dehydrogenase (Decarboxylating) OS=Salmonella typhimurium (strain SL1344) OX=216597 GN=maeB PE=3 SV=1	0	497.049	81	46	161	46	1	759	82.3	5.76	401.58	44		FALSE	High	Master Protein	A0A0H3NPF9	NADP-dependent malate dehydrogenase (Decarboxylating) OS=Salmonella typhimurium (strain SL1344) OX=216597 GN=maeB PE=3 SV=1	0	497.049	81	46	144	46	1	759	82.3
FALSE	High	Master Protein	A0A0H3NID6	30S ribosomal protein S13 OS=Salmonella typhimurium (strain SL1344) OX=216597 GN=rpsM PE=3 SV=1	0	33.491	60	7	12	7	1	118	13.2	10.78	13.56	7		FALSE	High	Master Protein	A0A0H3N9M7	Citrate synthase OS=Salmonella typhimurium (strain SL1344) OX=216597 GN=gltA PE=3 SV=1	0	495.862	83	32	181	32	1	427	48	6.73	484.69	32		FALSE	High	Master Protein	A0A0H3N9M7	Citrate synthase OS=Salmonella typhimurium (strain SL1344) OX=216597 GN=gltA PE=3 SV=1	0	495.862	83	32	115	32	1	427	48
FALSE	High	Master Protein	A0A0H3NDR3	Glycerol-3-phosphate dehydrogenase OS=Salmonella typhimurium (strain SL1344) OX=216597 GN=glpA PE=3 SV=1	0	33.284	27	13	14	13	1	542	59	6.58	10.8	13		FALSE	High	Master Protein	A0A0H3NBY2	Oligopeptide ABC transporter substrate-binding protein OppA OS=Salmonella typhimurium (strain SL1344) OX=216597 GN=oppA PE=3 SV=1	0	489.381	85	48	162	48	1	543	61.3	6.49	423.19	48		FALSE	High	Master Protein	A0A0H3NBY2	Oligopeptide ABC transporter substrate-binding protein OppA OS=Salmonella typhimurium (strain SL1344) OX=216597 GN=oppA PE=3 SV=1	0	489.381	85	48	44	48	1	543	61.3
FALSE	High	Master Protein	A0A0H3NHN2	Phosphoglycerate kinase OS=Salmonella typhimurium (strain SL1344) OX=216597 GN=pgk PE=3 SV=1	0	33.148	21	8	9	8	1	387	41.1	5.22	13.91	8		FALSE	High	Master Protein	A0A0H3NHP0	DNA gyrase subunit B OS=Salmonella typhimurium (strain SL1344) OX=216597 GN=gyrB PE=3 SV=1	0	488.642	67	48	137	48	1	804	89.8	6.15	401.55	47		FALSE	High	Master Protein	A0A0H3NHP0	DNA gyrase subunit B OS=Salmonella typhimurium (strain SL1344) OX=216597 GN=gyrB PE=3 SV=1	0	488.642	67	48	126	48	1	804	89.8
FALSE	High	Master Protein	A0A0H3NHF2	ADP-L-glycero-D-manno-heptose-6-epimerase OS=Salmonella typhimurium (strain SL1344) OX=216597 GN=rfaD PE=3 SV=1	0	33.107	39	11	11	11	1	310	34.8	5.03	11.76	11		FALSE	High	Master Protein	A0A0H3NH15	Alpha-1,4 glucan phosphorylase OS=Salmonella typhimurium (strain SL1344) OX=216597 GN=glgP PE=3 SV=1	0	486.72	62	52	116	52	1	815	93.3	6.05	326.52	46		FALSE	High	Master Protein	A0A0H3NH15	Alpha-1,4 glucan phosphorylase OS=Salmonella typhimurium (strain SL1344) OX=216597 GN=glgP PE=3 SV=1	0	486.72	62	52	93	52	1	815	93.3
FALSE	High	Master Protein	A0A0H3NSU0	50S ribosomal protein L2 OS=Salmonella typhimurium (strain SL1344) OX=216597 GN=rplB PE=3 SV=1	0	33.035	43	11	14	11	1	273	29.8	10.93	14.95	11		FALSE	High	Master Protein	A0A0H3NMU6	Glycine--tRNA ligase beta subunit OS=Salmonella typhimurium (strain SL1344) OX=216597 GN=glyS PE=3 SV=1	0	483.584	83	51	157	51	1	689	76.4	5.71	463.37	50		FALSE	High	Master Protein	A0A0H3NMU6	Glycine--tRNA ligase beta subunit OS=Salmonella typhimurium (strain SL1344) OX=216597 GN=glyS PE=3 SV=1	0	483.584	83	51	117	51	1	689	76.4
FALSE	High	Master Protein	A0A0H3NJK0	Transcription termination factor Rho OS=Salmonella typhimurium (strain SL1344) OX=216597 GN=rho PE=3 SV=1	0	32.882	26	9	9	9	1	419	47	7.25	7.63	9		FALSE	High	Master Protein	A0A0H3N916	Efflux pump membrane transporter OS=Salmonella typhimurium (strain SL1344) OX=216597 GN=acrB PE=3 SV=1	0	483.388	48	51	137	48	1	1049	113.5	5.59	307.28	48		FALSE	High	Master Protein	A0A0H3N916	Efflux pump membrane transporter OS=Salmonella typhimurium (strain SL1344) OX=216597 GN=acrB PE=3 SV=1	0	483.388	48	51	175	48	1	1049	113.5
FALSE	High	Master Protein	A0A0H3NFY6	GMP synthase [glutamine-hydrolyzing] OS=Salmonella typhimurium (strain SL1344) OX=216597 GN=guaA PE=3 SV=1	0	32.709	23	10	11	10	1	525	58.7	5.39	7.55	10		FALSE	High	Master Protein	A0A0H3NEC2	Succinate dehydrogenase flavoprotein subunit OS=Salmonella typhimurium (strain SL1344) OX=216597 GN=sdhA PE=3 SV=1	0	477.913	72	38	254	38	1	588	64.4	6.34	582.5	37		FALSE	High	Master Protein	A0A0H3NEC2	Succinate dehydrogenase flavoprotein subunit OS=Salmonella typhimurium (strain SL1344) OX=216597 GN=sdhA PE=3 SV=1	0	477.913	72	38	161	38	1	588	64.4
FALSE	High	Master Protein	A0A0H3NIQ0	Fumarate reductase flavoprotein subunit OS=Salmonella typhimurium (strain SL1344) OX=216597 GN=frdA PE=3 SV=1	0	32.546	23	12	12	12	1	596	65.5	6.39	7.2	12		FALSE	High	Master Protein	A0A0H3NLW5	Transketolase OS=Salmonella typhimurium (strain SL1344) OX=216597 GN=tktA PE=3 SV=1	0	472.783	72	36	169	36	1	648	70.5	5.52	450.8	35		FALSE	High	Master Protein	A0A0H3NLW5	Transketolase OS=Salmonella typhimurium (strain SL1344) OX=216597 GN=tktA PE=3 SV=1	0	472.783	72	36	127	36	1	648	70.5
FALSE	High	Master Protein	A0A0H3NFB3	NADH-quinone oxidoreductase subunit C/D OS=Salmonella typhimurium (strain SL1344) OX=216597 GN=nuoC PE=3 SV=1	0	32.161	22	12	12	12	1	600	68.8	6.11	9.23	12		FALSE	High	Master Protein	A0A0H3NP26	Methionine synthase OS=Salmonella typhimurium (strain SL1344) OX=216597 GN=metH PE=3 SV=1	0	465.436	65	63	85	63	1	1227	135.9	5.07	192.44	54		FALSE	High	Master Protein	A0A0H3NP26	Methionine synthase OS=Salmonella typhimurium (strain SL1344) OX=216597 GN=metH PE=3 SV=1	0	465.436	65	63	110	63	1	1227	135.9
FALSE	High	Master Protein	A0A0H3NBL7	Aminotransferase OS=Salmonella typhimurium (strain SL1344) OX=216597 GN=aspC PE=3 SV=1	0	31.78	33	11	14	11	1	396	43.5	5.62	8.25	11		FALSE	High	Master Protein	A0A0H3NB12	Phenylalanine--tRNA ligase beta subunit OS=Salmonella typhimurium (strain SL1344) OX=216597 GN=pheT PE=3 SV=1	0	464.781	72	48	114	48	1	795	87.3	5.24	305.63	45		FALSE	High	Master Protein	A0A0H3NB12	Phenylalanine--tRNA ligase beta subunit OS=Salmonella typhimurium (strain SL1344) OX=216597 GN=pheT PE=3 SV=1	0	464.781	72	48	115	48	1	795	87.3
FALSE	High	Master Protein	A0A0H3NA75	30S ribosomal protein S1 OS=Salmonella typhimurium (strain SL1344) OX=216597 GN=rpsA PE=3 SV=1	0	31.503	23	12	14	12	1	557	61.1	4.98	15.99	12		FALSE	High	Master Protein	A0A0H3N9Z8	Outer membrane protein A OS=Salmonella typhimurium (strain SL1344) OX=216597 GN=ompA PE=3 SV=1	0	462.826	77	38	338	38	1	350	37.5	5.92	953.71	34		FALSE	High	Master Protein	A0A0H3N9Z8	Outer membrane protein A OS=Salmonella typhimurium (strain SL1344) OX=216597 GN=ompA PE=3 SV=1	0	462.826	77	38	451	38	1	350	37.5
FALSE	High	Master Protein	A0A0H3NKH8	AAA_PrkA domain-containing protein OS=Salmonella typhimurium (strain SL1344) OX=216597 GN=yeaG PE=4 SV=1	0	31.217	25	14	14	14	1	594	68.5	6.13	6.02	14		FALSE	High	Master Protein	A0A0H3NFL6	Phosphoenolpyruvate-protein phosphotransferase OS=Salmonella typhimurium (strain SL1344) OX=216597 GN=ptsI PE=3 SV=1	0	460.857	74	35	155	35	1	575	63.3	4.84	481.84	35		FALSE	High	Master Protein	A0A0H3NFL6	Phosphoenolpyruvate-protein phosphotransferase OS=Salmonella typhimurium (strain SL1344) OX=216597 GN=ptsI PE=3 SV=1	0	460.857	74	35	106	35	1	575	63.3
FALSE	High	Master Protein	A0A0H3NIN9	Isocitrase OS=Salmonella typhimurium (strain SL1344) OX=216597 GN=aceA PE=4 SV=1	0	31.163	28	8	9	8	1	434	47.5	5.39	9.48	8		FALSE	High	Master Protein	A0A0H3ND82	Methionine--tRNA ligase OS=Salmonella typhimurium (strain SL1344) OX=216597 GN=metG PE=3 SV=1	0	453.646	84	47	104	47	1	677	76.2	5.64	282.78	45		FALSE	High	Master Protein	A0A0H3ND82	Methionine--tRNA ligase OS=Salmonella typhimurium (strain SL1344) OX=216597 GN=metG PE=3 SV=1	0	453.646	84	47	100	47	1	677	76.2
FALSE	High	Master Protein	A0A0H3NIL5	50S ribosomal protein L1 OS=Salmonella typhimurium (strain SL1344) OX=216597 GN=rplA PE=3 SV=1	0	30.899	36	8	9	8	1	234	24.7	9.64	13.57	8		FALSE	High	Master Protein	A0A0G2PMS1	Elongation factor Tu OS=Salmonella typhimurium (strain SL1344) OX=216597 GN=tufB PE=3 SV=1	0	453.402	91	38	457	38	1	394	43.3	5.45	954.12	34		FALSE	High	Master Protein	A0A0G2PMS1	Elongation factor Tu OS=Salmonella typhimurium (strain SL1344) OX=216597 GN=tufB PE=3 SV=1	0	453.402	91	38	313	38	1	394	43.3
FALSE	High	Master Protein	A0A0H3NFL6	Phosphoenolpyruvate-protein phosphotransferase OS=Salmonella typhimurium (strain SL1344) OX=216597 GN=ptsI PE=3 SV=1	0	30.226	13	6	9	6	1	575	63.3	4.84	11.62	6		FALSE	High	Master Protein	A0A0H3NIU7	Acetyl-coenzyme A synthetase OS=Salmonella typhimurium (strain SL1344) OX=216597 GN=acs PE=3 SV=1	0	447.508	79	43	159	43	1	652	72.1	5.87	443.42	41		FALSE	High	Master Protein	A0A0H3NIU7	Acetyl-coenzyme A synthetase OS=Salmonella typhimurium (strain SL1344) OX=216597 GN=acs PE=3 SV=1	0	447.508	79	43	76	43	1	652	72.1
FALSE	High	Master Protein	A0A0H3N9D6	DNA protection during starvation protein OS=Salmonella typhimurium (strain SL1344) OX=216597 GN=dps PE=3 SV=1	0	30.053	34	6	6	6	1	167	18.7	6.11	16.02	6		FALSE	High	Master Protein	A0A0H3NJD6	Type I site-specific deoxyribonuclease OS=Salmonella typhimurium (strain SL1344) OX=216597 GN=hsdR PE=3 SV=1	0	446.575	66	66	74	66	1	1169	133.3	5.82	162.49	55		FALSE	High	Master Protein	A0A0H3NJD6	Type I site-specific deoxyribonuclease OS=Salmonella typhimurium (strain SL1344) OX=216597 GN=hsdR PE=3 SV=1	0	446.575	66	66	101	66	1	1169	133.3
FALSE	High	Master Protein	A0A0H3NPM9	Outer membrane protein assembly factor BamB OS=Salmonella typhimurium (strain SL1344) OX=216597 GN=yfgL PE=3 SV=1	0	30.032	21	6	6	6	1	392	41.9	4.86	12.11	6		FALSE	High	Master Protein	A0A0H3NFQ6	Isocitrate dehydrogenase [NADP] OS=Salmonella typhimurium (strain SL1344) OX=216597 GN=icdA PE=4 SV=1	0	442.275	74	36	203	36	1	416	45.8	5.26	455.91	34		FALSE	High	Master Protein	A0A0H3NFQ6	Isocitrate dehydrogenase [NADP] OS=Salmonella typhimurium (strain SL1344) OX=216597 GN=icdA PE=4 SV=1	0	442.275	74	36	143	36	1	416	45.8
FALSE	High	Master Protein	A0A0H3NAZ4	Catalase OS=Salmonella typhimurium (strain SL1344) OX=216597 GN=katE PE=3 SV=1	0	29.923	15	10	11	10	1	750	83.6	6.1	6.39	10		FALSE	High	Master Protein	A0A0H3NAD2	Aminopeptidase N OS=Salmonella typhimurium (strain SL1344) OX=216597 GN=pepN PE=3 SV=1	0	441.746	72	50	120	50	1	870	98.7	5.26	338.9	48		FALSE	High	Master Protein	A0A0H3NAD2	Aminopeptidase N OS=Salmonella typhimurium (strain SL1344) OX=216597 GN=pepN PE=3 SV=1	0	441.746	72	50	101	50	1	870	98.7
FALSE	High	Master Protein	A0A0H3NRH8	Glycine dehydrogenase (decarboxylating) OS=Salmonella typhimurium (strain SL1344) OX=216597 GN=gcvP PE=3 SV=1	0	29.859	13	11	12	11	1	957	104.2	6.11	11.26	11		FALSE	High	Master Protein	A0A0H3NV38	Phosphoenolpyruvate carboxylase OS=Salmonella typhimurium (strain SL1344) OX=216597 GN=ppc PE=3 SV=1	0	440.927	70	61	122	61	1	883	98.9	6.2	275.55	57		FALSE	High	Master Protein	A0A0H3NV38	Phosphoenolpyruvate carboxylase OS=Salmonella typhimurium (strain SL1344) OX=216597 GN=ppc PE=3 SV=1	0	440.927	70	61	147	61	1	883	98.9
FALSE	High	Master Protein	A0A0H3NIX6	Class I fructose-bisphosphate aldolase OS=Salmonella typhimurium (strain SL1344) OX=216597 GN=fbaB PE=4 SV=1	0	29.846	28	9	11	9	1	350	38.1	6.87	13.79	9		FALSE	High	Master Protein	A0A0H3NJF2	ATP synthase subunit beta OS=Salmonella typhimurium (strain SL1344) OX=216597 GN=atpD PE=3 SV=1	0	439.751	85	35	183	35	1	460	50.3	5.01	491.82	35		FALSE	High	Master Protein	A0A0H3NJF2	ATP synthase subunit beta OS=Salmonella typhimurium (strain SL1344) OX=216597 GN=atpD PE=3 SV=1	0	439.751	85	35	108	35	1	460	50.3
FALSE	High	Master Protein	A0A0H3NFW3	L-asparaginase OS=Salmonella typhimurium (strain SL1344) OX=216597 GN=ansB PE=3 SV=1	0	29.676	31	8	9	8	1	348	36.9	6.25	5.74	8		FALSE	High	Master Protein	A0A0H3NHU8	Aspartate--tRNA ligase OS=Salmonella typhimurium (strain SL1344) OX=216597 GN=aspS PE=3 SV=1	0	434.294	78	46	141	46	1	590	65.6	5.68	339.19	45		FALSE	High	Master Protein	A0A0H3NHU8	Aspartate--tRNA ligase OS=Salmonella typhimurium (strain SL1344) OX=216597 GN=aspS PE=3 SV=1	0	434.294	78	46	111	46	1	590	65.6
FALSE	High	Master Protein	A0A0H3NR16	Type 3 secretion system secretin OS=Salmonella typhimurium (strain SL1344) OX=216597 GN=invG PE=3 SV=1	0	29.621	23	11	12	11	1	562	61.7	8.54	5.52	11		FALSE	High	Master Protein	A0A0H3NBQ5	Nitrate reductase (quinone) OS=Salmonella typhimurium (strain SL1344) OX=216597 GN=narZ PE=3 SV=1	0	433.234	67	66	98	58	1	1246	140	6.6	220.82	63		FALSE	High	Master Protein	A0A0H3NBQ5	Nitrate reductase (quinone) OS=Salmonella typhimurium (strain SL1344) OX=216597 GN=narZ PE=3 SV=1	0	433.234	67	66	31	58	1	1246	140
FALSE	High	Master Protein	A0A0H3NM77	Transcription termination/antitermination protein NusA OS=Salmonella typhimurium (strain SL1344) OX=216597 GN=nusA PE=3 SV=1	0	29.585	19	9	9	9	1	500	55.4	4.6	11.26	9		FALSE	High	Master Protein	A0A0H3NDK2	Ribonucleoside-diphosphate reductase OS=Salmonella typhimurium (strain SL1344) OX=216597 GN=nrdA PE=3 SV=1	0	431.123	71	52	125	52	1	761	85.7	6.43	299.08	45		FALSE	High	Master Protein	A0A0H3NDK2	Ribonucleoside-diphosphate reductase OS=Salmonella typhimurium (strain SL1344) OX=216597 GN=nrdA PE=3 SV=1	0	431.123	71	52	144	52	1	761	85.7
FALSE	High	Master Protein	A0A0H3NMU6	Glycine--tRNA ligase beta subunit OS=Salmonella typhimurium (strain SL1344) OX=216597 GN=glyS PE=3 SV=1	0	29.543	13	8	9	8	1	689	76.4	5.71	8.7	8		FALSE	High	Master Protein	A0A0H3NJN6	NADH-quinone oxidoreductase OS=Salmonella typhimurium (strain SL1344) OX=216597 GN=nuoG PE=3 SV=1	0	424.137	55	40	125	40	1	908	100	6.18	357.37	39		FALSE	High	Master Protein	A0A0H3NJN6	NADH-quinone oxidoreductase OS=Salmonella typhimurium (strain SL1344) OX=216597 GN=nuoG PE=3 SV=1	0	424.137	55	40	126	40	1	908	100
FALSE	High	Master Protein	A0A0H3N9N5	Cytochrome bd-I ubiquinol oxidase subunit CydA OS=Salmonella typhimurium (strain SL1344) OX=216597 GN=cydA PE=3 SV=1	0	28.935	14	7	10	7	1	522	58.3	6.89	15.83	7		FALSE	High	Master Protein	A0A0H3NVE4	Glycerol-3-phosphate acyltransferase OS=Salmonella typhimurium (strain SL1344) OX=216597 GN=plsB PE=3 SV=1	0	422.071	66	44	123	44	1	806	91.1	8.38	350.27	42		FALSE	High	Master Protein	A0A0H3NVE4	Glycerol-3-phosphate acyltransferase OS=Salmonella typhimurium (strain SL1344) OX=216597 GN=plsB PE=3 SV=1	0	422.071	66	44	116	44	1	806	91.1
FALSE	High	Master Protein	A0A0H3ND82	Methionine--tRNA ligase OS=Salmonella typhimurium (strain SL1344) OX=216597 GN=metG PE=3 SV=1	0	28.934	23	13	13	13	1	677	76.2	5.64	3.69	13		FALSE	High	Master Protein	A0A0H3N7V6	RNA polymerase-associated protein RapA OS=Salmonella typhimurium (strain SL1344) OX=216597 GN=hepA PE=3 SV=1	0	420.423	63	52	85	52	1	968	109.8	5.25	207.24	48		FALSE	High	Master Protein	A0A0H3N7V6	RNA polymerase-associated protein RapA OS=Salmonella typhimurium (strain SL1344) OX=216597 GN=hepA PE=3 SV=1	0	420.423	63	52	95	52	1	968	109.8
FALSE	High	Master Protein	A0A0H3NFR8	Lysine--tRNA ligase OS=Salmonella typhimurium (strain SL1344) OX=216597 GN=lysS PE=3 SV=1	0	28.766	22	10	11	10	1	505	57.5	5.2	5.72	10		FALSE	High	Master Protein	A0A0H3NKH8	AAA_PrkA domain-containing protein OS=Salmonella typhimurium (strain SL1344) OX=216597 GN=yeaG PE=4 SV=1	0	419.731	69	43	154	43	1	594	68.5	6.13	390.89	42		FALSE	High	Master Protein	A0A0H3NKH8	AAA_PrkA domain-containing protein OS=Salmonella typhimurium (strain SL1344) OX=216597 GN=yeaG PE=4 SV=1	0	419.731	69	43	90	43	1	594	68.5
FALSE	High	Master Protein	A0A0H3N884	Elongation factor Ts OS=Salmonella typhimurium (strain SL1344) OX=216597 GN=tsf PE=3 SV=1	0	28.682	33	10	11	10	1	283	30.3	5.21	16.65	10		FALSE	High	Master Protein	A0A0H3NM73	Polyribonucleotide nucleotidyltransferase OS=Salmonella typhimurium (strain SL1344) OX=216597 GN=pnp PE=3 SV=1	0	416.644	62	41	145	41	1	711	77	5.16	407.47	38		FALSE	High	Master Protein	A0A0H3NM73	Polyribonucleotide nucleotidyltransferase OS=Salmonella typhimurium (strain SL1344) OX=216597 GN=pnp PE=3 SV=1	0	416.644	62	41	156	41	1	711	77
FALSE	High	Master Protein	A0A0H3NEM7	Outer membrane protein X OS=Salmonella typhimurium (strain SL1344) OX=216597 GN=ompX PE=3 SV=1	0	28.681	37	6	11	6	1	171	18.5	6.1	20.42	6		FALSE	High	Master Protein	A0A0H3NDJ2	DNA gyrase subunit A OS=Salmonella typhimurium (strain SL1344) OX=216597 GN=gyrA PE=3 SV=1	0	412.254	59	58	117	57	1	878	97	5.11	253.71	51		FALSE	High	Master Protein	A0A0H3NDJ2	DNA gyrase subunit A OS=Salmonella typhimurium (strain SL1344) OX=216597 GN=gyrA PE=3 SV=1	0	412.254	59	58	121	57	1	878	97
FALSE	High	Master Protein	A0A0H3NFV7	Outer membrane protein assembly factor BamC OS=Salmonella typhimurium (strain SL1344) OX=216597 GN=nlpB PE=3 SV=1	0	28.538	35	9	11	9	1	344	36.9	6.15	4.82	9		FALSE	High	Master Protein	A0A0H3NDG3	DNA topoisomerase 1 OS=Salmonella typhimurium (strain SL1344) OX=216597 GN=topA PE=3 SV=1	0	412.08	69	53	84	53	1	865	97.2	8.32	203.73	47		FALSE	High	Master Protein	A0A0H3NDG3	DNA topoisomerase 1 OS=Salmonella typhimurium (strain SL1344) OX=216597 GN=topA PE=3 SV=1	0	412.08	69	53	90	53	1	865	97.2
FALSE	High	Master Protein	A0A0H3N8D8	Trigger factor OS=Salmonella typhimurium (strain SL1344) OX=216597 GN=tig PE=3 SV=1	0	28.5	28	11	12	11	1	432	48	4.89	8.78	11		FALSE	High	Master Protein	A0A0H3NMW4	Aldehyde dehydrogenase OS=Salmonella typhimurium (strain SL1344) OX=216597 GN=aldB PE=3 SV=1	0	410.805	79	32	143	32	1	512	56.3	5.55	374.04	32		FALSE	High	Master Protein	A0A0H3NMW4	Aldehyde dehydrogenase OS=Salmonella typhimurium (strain SL1344) OX=216597 GN=aldB PE=3 SV=1	0	410.805	79	32	54	32	1	512	56.3
FALSE	High	Master Protein	A0A0H3N9M7	Citrate synthase OS=Salmonella typhimurium (strain SL1344) OX=216597 GN=gltA PE=3 SV=1	0	28.456	22	9	12	9	1	427	48	6.73	10.4	9		FALSE	High	Master Protein	A0A0H3NSB3	ATP-dependent zinc metalloprotease FtsH OS=Salmonella typhimurium (strain SL1344) OX=216597 GN=ftsH PE=3 SV=1	0	408.909	58	38	127	38	1	644	70.8	6.11	350.4	36		FALSE	High	Master Protein	A0A0H3NSB3	ATP-dependent zinc metalloprotease FtsH OS=Salmonella typhimurium (strain SL1344) OX=216597 GN=ftsH PE=3 SV=1	0	408.909	58	38	133	38	1	644	70.8
FALSE	High	Master Protein	A0A0H3NCM7	Glucose-6-phosphate 1-dehydrogenase OS=Salmonella typhimurium (strain SL1344) OX=216597 GN=zwf PE=3 SV=1	0	27.944	24	11	11	11	1	491	55.9	5.73	0	11		FALSE	High	Master Protein	A0A0H3NH05	Pyruvate-flavodoxin oxidoreductase OS=Salmonella typhimurium (strain SL1344) OX=216597 GN=nifJ PE=3 SV=1	0	407.06	66	55	93	55	1	1174	128.5	6.29	196.94	50		FALSE	High	Master Protein	A0A0H3NH05	Pyruvate-flavodoxin oxidoreductase OS=Salmonella typhimurium (strain SL1344) OX=216597 GN=nifJ PE=3 SV=1	0	407.06	66	55	53	55	1	1174	128.5
FALSE	High	Master Protein	A0A0H3NI16	50S ribosomal subunit assembly factor BipA OS=Salmonella typhimurium (strain SL1344) OX=216597 GN=typA PE=3 SV=1	0	27.812	14	7	7	7	1	607	67.3	5.36	10.6	7		FALSE	High	Master Protein	A0A0H3NHQ9	Glutamine--fructose-6-phosphate aminotransferase [isomerizing] OS=Salmonella typhimurium (strain SL1344) OX=216597 GN=glmS PE=3 SV=1	0	406.592	65	35	78	35	1	609	66.8	5.87	282.35	29		FALSE	High	Master Protein	A0A0H3NHQ9	Glutamine--fructose-6-phosphate aminotransferase [isomerizing] OS=Salmonella typhimurium (strain SL1344) OX=216597 GN=glmS PE=3 SV=1	0	406.592	65	35	71	35	1	609	66.8
FALSE	High	Master Protein	A0A0H3N7F3	Carbamoyl-phosphate synthase large chain OS=Salmonella typhimurium (strain SL1344) OX=216597 GN=carB PE=3 SV=1	0	27.638	9	8	8	8	1	1075	118.1	5.25	9.74	8		FALSE	High	Master Protein	A0A0H3NJ42	Site-specific DNA-methyltransferase (adenine-specific) OS=Salmonella typhimurium (strain SL1344) OX=216597 GN=SL1344_4424 PE=3 SV=1	0	402.758	53	60	73	60	1	1225	141.3	5.95	169.07	51		FALSE	High	Master Protein	A0A0H3NJ42	Site-specific DNA-methyltransferase (adenine-specific) OS=Salmonella typhimurium (strain SL1344) OX=216597 GN=SL1344_4424 PE=3 SV=1	0	402.758	53	60	106	60	1	1225	141.3
FALSE	High	Master Protein	A0A0H3NF48	Asparagine--tRNA ligase OS=Salmonella typhimurium (strain SL1344) OX=216597 GN=asnCa PE=3 SV=1	0	27.32	23	9	9	9	1	466	52.5	5.25	9.82	9		FALSE	High	Master Protein	A0A0H3NP22	Malate synthase OS=Salmonella typhimurium (strain SL1344) OX=216597 GN=aceB PE=3 SV=1	0	399.157	77	39	157	39	1	533	60.3	5.96	437.19	38		FALSE	High	Master Protein	A0A0H3NP22	Malate synthase OS=Salmonella typhimurium (strain SL1344) OX=216597 GN=aceB PE=3 SV=1	0	399.157	77	39	43	39	1	533	60.3
FALSE	High	Master Protein	A0A0H3NC48	Aconitate hydratase OS=Salmonella typhimurium (strain SL1344) OX=216597 GN=acnA PE=3 SV=1	0	27.042	9	7	7	7	1	891	97.4	5.49	6.82	7		FALSE	High	Master Protein	A0A0H3NE47	Transketolase OS=Salmonella typhimurium (strain SL1344) OX=216597 GN=tktB PE=3 SV=1	0	397.201	70	36	120	36	1	666	73	6.25	346.88	36		FALSE	High	Master Protein	A0A0H3NE47	Transketolase OS=Salmonella typhimurium (strain SL1344) OX=216597 GN=tktB PE=3 SV=1	0	397.201	70	36	48	36	1	666	73
FALSE	High	Master Protein	A0A0H3NJ70	2,3-bisphosphoglycerate-dependent phosphoglycerate mutase OS=Salmonella typhimurium (strain SL1344) OX=216597 GN=gpmA PE=3 SV=1	0	27.027	28	6	7	6	1	250	28.5	6.11	9.89	6		FALSE	High	Master Protein	A0A0H3NTD0	Oligopeptidase A OS=Salmonella typhimurium (strain SL1344) OX=216597 GN=prlC PE=3 SV=1	0	396.884	73	44	112	44	1	680	76.9	5.21	294.95	42		FALSE	High	Master Protein	A0A0H3NTD0	Oligopeptidase A OS=Salmonella typhimurium (strain SL1344) OX=216597 GN=prlC PE=3 SV=1	0	396.884	73	44	79	44	1	680	76.9
FALSE	High	Master Protein	A0A0H3NFG7	CTP synthase OS=Salmonella typhimurium (strain SL1344) OX=216597 GN=pyrG PE=3 SV=1	0	26.838	16	8	8	8	1	545	60.1	5.94	8.2	8		FALSE	High	Master Protein	A0A0H3NPK6	Ribonuclease R OS=Salmonella typhimurium (strain SL1344) OX=216597 GN=rnr PE=3 SV=1	0	395.269	60	47	114	47	1	812	92	8.53	264.68	45		FALSE	High	Master Protein	A0A0H3NPK6	Ribonuclease R OS=Salmonella typhimurium (strain SL1344) OX=216597 GN=rnr PE=3 SV=1	0	395.269	60	47	124	47	1	812	92
FALSE	High	Master Protein	A0A0H3NIG4	Acriflavin resistance protein A OS=Salmonella typhimurium (strain SL1344) OX=216597 GN=acrA PE=3 SV=1	0	26.227	25	9	10	9	1	397	42.2	8.41	10.57	9		FALSE	High	Master Protein	A0A0H3N8B3	Proline--tRNA ligase OS=Salmonella typhimurium (strain SL1344) OX=216597 GN=proS PE=3 SV=1	0	392.662	71	35	114	35	1	572	63.5	5.31	334.14	34		FALSE	High	Master Protein	A0A0H3N8B3	Proline--tRNA ligase OS=Salmonella typhimurium (strain SL1344) OX=216597 GN=proS PE=3 SV=1	0	392.662	71	35	89	35	1	572	63.5
FALSE	High	Master Protein	A0A0H3NGS5	50S ribosomal protein L4 OS=Salmonella typhimurium (strain SL1344) OX=216597 GN=rplD PE=3 SV=1	0	26.204	40	6	9	6	1	201	22.1	9.73	10.31	6		FALSE	High	Master Protein	A0A0H3N8E3	Peptidyl-prolyl cis-trans isomerase D OS=Salmonella typhimurium (strain SL1344) OX=216597 GN=cypD PE=4 SV=1	0	392.165	78	43	100	43	1	623	68.1	5.17	255.99	36		FALSE	High	Master Protein	A0A0H3N8E3	Peptidyl-prolyl cis-trans isomerase D OS=Salmonella typhimurium (strain SL1344) OX=216597 GN=cypD PE=4 SV=1	0	392.165	78	43	106	43	1	623	68.1
FALSE	High	Master Protein	A0A0H3NIM7	CDP-glucose 4,6-dehydratase OS=Salmonella typhimurium (strain SL1344) OX=216597 GN=rfbG PE=4 SV=1	0	26.043	30	9	11	9	1	359	41	6.47	5.5	9		FALSE	High	Master Protein	A0A0H3NJQ1	Phosphate acetyltransferase OS=Salmonella typhimurium (strain SL1344) OX=216597 GN=pta PE=3 SV=1	0	389.542	67	38	118	38	1	714	77.2	5.41	304.97	34		FALSE	High	Master Protein	A0A0H3NJQ1	Phosphate acetyltransferase OS=Salmonella typhimurium (strain SL1344) OX=216597 GN=pta PE=3 SV=1	0	389.542	67	38	121	38	1	714	77.2
FALSE	High	Master Protein	A0A0H3NC31	Glutamate dehydrogenase OS=Salmonella typhimurium (strain SL1344) OX=216597 GN=SL1344_1723 PE=3 SV=1	0	26.005	26	8	10	8	1	441	48	6.7	6.3	8		FALSE	High	Master Protein	A0A0H3NAZ4	Catalase OS=Salmonella typhimurium (strain SL1344) OX=216597 GN=katE PE=3 SV=1	0	383.809	62	42	121	42	1	750	83.6	6.1	317.28	42		FALSE	High	Master Protein	A0A0H3NAZ4	Catalase OS=Salmonella typhimurium (strain SL1344) OX=216597 GN=katE PE=3 SV=1	0	383.809	62	42	77	42	1	750	83.6
FALSE	High	Master Protein	A0A0H3NJQ1	Phosphate acetyltransferase OS=Salmonella typhimurium (strain SL1344) OX=216597 GN=pta PE=3 SV=1	0	25.928	11	7	7	7	1	714	77.2	5.41	4.83	7		FALSE	High	Master Protein	A0A0H3NR00	Protein-tyrosine-phosphatase OS=Salmonella typhimurium (strain SL1344) OX=216597 GN=sptP PE=4 SV=1	0	382.716	72	41	16	41	1	543	60	8.59	21.56	9		FALSE	High	Master Protein	A0A0H3NR00	Protein-tyrosine-phosphatase OS=Salmonella typhimurium (strain SL1344) OX=216597 GN=sptP PE=4 SV=1	0	382.716	72	41	107	41	1	543	60
FALSE	High	Master Protein	A0A0H3NBP3	Alcohol dehydrogenase OS=Salmonella typhimurium (strain SL1344) OX=216597 GN=adhP PE=3 SV=1	0	25.805	25	5	5	5	1	309	32.5	5.87	5.66	5		FALSE	High	Master Protein	A0A0H3NCT0	Dihydrolipoyl dehydrogenase OS=Salmonella typhimurium (strain SL1344) OX=216597 GN=lpdA PE=3 SV=1	0	382.351	62	35	164	35	1	474	50.6	6.27	452.7	34		FALSE	High	Master Protein	A0A0H3NCT0	Dihydrolipoyl dehydrogenase OS=Salmonella typhimurium (strain SL1344) OX=216597 GN=lpdA PE=3 SV=1	0	382.351	62	35	101	35	1	474	50.6
FALSE	High	Master Protein	A0A0H3NDK2	Ribonucleoside-diphosphate reductase OS=Salmonella typhimurium (strain SL1344) OX=216597 GN=nrdA PE=3 SV=1	0	25.555	11	8	8	8	1	761	85.7	6.43	6.21	8		FALSE	High	Master Protein	A0A0H3NIQ0	Fumarate reductase flavoprotein subunit OS=Salmonella typhimurium (strain SL1344) OX=216597 GN=frdA PE=3 SV=1	0	381.497	72	37	142	37	1	596	65.5	6.39	373.82	36		FALSE	High	Master Protein	A0A0H3NIQ0	Fumarate reductase flavoprotein subunit OS=Salmonella typhimurium (strain SL1344) OX=216597 GN=frdA PE=3 SV=1	0	381.497	72	37	126	37	1	596	65.5
FALSE	High	Master Protein	A0A0H3NTD0	Oligopeptidase A OS=Salmonella typhimurium (strain SL1344) OX=216597 GN=prlC PE=3 SV=1	0	25.364	14	9	10	9	1	680	76.9	5.21	0	9		FALSE	High	Master Protein	A0A0H3NR26	DNA mismatch repair protein MutS OS=Salmonella typhimurium (strain SL1344) OX=216597 GN=mutS PE=3 SV=1	0	381.411	63	49	87	49	1	841	93.7	5.76	221.8	41		FALSE	High	Master Protein	A0A0H3NR26	DNA mismatch repair protein MutS OS=Salmonella typhimurium (strain SL1344) OX=216597 GN=mutS PE=3 SV=1	0	381.411	63	49	99	49	1	841	93.7
FALSE	High	Master Protein	A0A0H3NGG9	NAD(P) transhydrogenase subunit alpha OS=Salmonella typhimurium (strain SL1344) OX=216597 GN=pntA PE=3 SV=1	0	25.339	20	8	8	8	1	509	54.2	5.85	4.48	8		FALSE	High	Master Protein	A0A0H3NCD1	Glyceraldehyde-3-phosphate dehydrogenase OS=Salmonella typhimurium (strain SL1344) OX=216597 GN=gapA PE=3 SV=1	0	381.006	90	38	230	38	1	331	35.6	6.8	662.34	37		FALSE	High	Master Protein	A0A0H3NCD1	Glyceraldehyde-3-phosphate dehydrogenase OS=Salmonella typhimurium (strain SL1344) OX=216597 GN=gapA PE=3 SV=1	0	381.006	90	38	70	38	1	331	35.6
FALSE	High	Master Protein	A0A0H3NE63	Leucine--tRNA ligase OS=Salmonella typhimurium (strain SL1344) OX=216597 GN=leuS PE=3 SV=1	0	25.326	13	10	11	10	1	860	96.9	5.33	3.79	10		FALSE	High	Master Protein	A0A0H3NGF6	Fumarate hydratase class I OS=Salmonella typhimurium (strain SL1344) OX=216597 GN=fumA PE=3 SV=1	0	380.219	80	42	74	37	1	548	60.2	6.7	204.2	30		FALSE	High	Master Protein	A0A0H3NGF6	Fumarate hydratase class I OS=Salmonella typhimurium (strain SL1344) OX=216597 GN=fumA PE=3 SV=1	0	380.219	80	42	87	37	1	548	60.2
FALSE	High	Master Protein	A0A0H3NDK6	Protein translocase subunit SecD OS=Salmonella typhimurium (strain SL1344) OX=216597 GN=secD PE=3 SV=1	0	25.263	19	10	11	9	1	615	66.6	8.79	5	10		FALSE	High	Master Protein	A0A0H3NMW9	EIICBA-Mtl OS=Salmonella typhimurium (strain SL1344) OX=216597 GN=mtlA PE=4 SV=1	0	378.507	58	32	117	32	1	638	68.1	6.33	320.94	31		FALSE	High	Master Protein	A0A0H3NMW9	EIICBA-Mtl OS=Salmonella typhimurium (strain SL1344) OX=216597 GN=mtlA PE=4 SV=1	0	378.507	58	32	84	32	1	638	68.1
FALSE	High	Master Protein	A0A0H3NDW4	Pyruvate kinase OS=Salmonella typhimurium (strain SL1344) OX=216597 GN=pykA PE=3 SV=1	0	25.146	19	8	8	8	1	480	51.4	6.57	7.5	8		FALSE	High	Master Protein	A0A0H3NIL3	6-phosphogluconate dehydrogenase, decarboxylating OS=Salmonella typhimurium (strain SL1344) OX=216597 GN=gnd PE=3 SV=1	0	374.265	84	43	128	43	1	468	51.4	5.34	337.98	41		FALSE	High	Master Protein	A0A0H3NIL3	6-phosphogluconate dehydrogenase, decarboxylating OS=Salmonella typhimurium (strain SL1344) OX=216597 GN=gnd PE=3 SV=1	0	374.265	84	43	82	43	1	468	51.4
FALSE	High	Master Protein	A0A0H3NGC8	Translation initiation factor IF-2 OS=Salmonella typhimurium (strain SL1344) OX=216597 GN=infB PE=3 SV=1	0	24.997	10	10	10	10	1	892	97.3	6.21	6.43	10		FALSE	High	Master Protein	A0A0H3NHU2	Acyl-coenzyme A dehydrogenase OS=Salmonella typhimurium (strain SL1344) OX=216597 GN=fadE PE=3 SV=1	0	370.238	70	43	89	43	1	814	89.2	7.94	221.22	43		FALSE	High	Master Protein	A0A0H3NHU2	Acyl-coenzyme A dehydrogenase OS=Salmonella typhimurium (strain SL1344) OX=216597 GN=fadE PE=3 SV=1	0	370.238	70	43	39	43	1	814	89.2
FALSE	High	Master Protein	A0A0H3NB12	Phenylalanine--tRNA ligase beta subunit OS=Salmonella typhimurium (strain SL1344) OX=216597 GN=pheT PE=3 SV=1	0	24.99	12	9	9	9	1	795	87.3	5.24	4.9	9		FALSE	High	Master Protein	A0A0H3NS81	Penicillin-binding protein activator LpoA OS=Salmonella typhimurium (strain SL1344) OX=216597 GN=yraM PE=3 SV=1	0	368.659	75	40	110	40	1	680	72.6	5.49	292.56	37		FALSE	High	Master Protein	A0A0H3NS81	Penicillin-binding protein activator LpoA OS=Salmonella typhimurium (strain SL1344) OX=216597 GN=yraM PE=3 SV=1	0	368.659	75	40	117	40	1	680	72.6
FALSE	High	Master Protein	A0A0H3NJ64	Hypothetical aldehyde dehydrogenase OS=Salmonella typhimurium (strain SL1344) OX=216597 GN=SL1344_4450 PE=3 SV=1	0	24.694	20	8	9	8	1	456	50	6.27	7.67	8		FALSE	High	Master Protein	A0A0H3NDV2	NADH-quinone oxidoreductase subunit F OS=Salmonella typhimurium (strain SL1344) OX=216597 GN=nuoF PE=3 SV=1	0	368.479	77	33	133	33	1	445	49.2	6.93	317.07	33		FALSE	High	Master Protein	A0A0H3NDV2	NADH-quinone oxidoreductase subunit F OS=Salmonella typhimurium (strain SL1344) OX=216597 GN=nuoF PE=3 SV=1	0	368.479	77	33	102	33	1	445	49.2
FALSE	High	Master Protein	A0A0H3NIX1	Periplasmic dipeptide transport protein OS=Salmonella typhimurium (strain SL1344) OX=216597 GN=dppA PE=3 SV=1	0	24.684	21	9	9	9	1	518	58.4	6.06	8.63	9		FALSE	High	Master Protein	A0A0H3NEB4	Polyphosphate kinase OS=Salmonella typhimurium (strain SL1344) OX=216597 GN=ppk PE=3 SV=1	0	367.967	79	54	108	54	1	688	80.4	8.66	256.01	49		FALSE	High	Master Protein	A0A0H3NEB4	Polyphosphate kinase OS=Salmonella typhimurium (strain SL1344) OX=216597 GN=ppk PE=3 SV=1	0	367.967	79	54	92	54	1	688	80.4
FALSE	High	Master Protein	A0A0H3NKT7	Adenylosuccinate synthetase OS=Salmonella typhimurium (strain SL1344) OX=216597 GN=purA PE=3 SV=1	0	24.627	25	9	10	9	1	432	47.3	5.49	3.79	9		FALSE	High	Master Protein	A0A0H3NB32	Conserved hypothetical FAD-binding protein OS=Salmonella typhimurium (strain SL1344) OX=216597 GN=ydiJ PE=4 SV=1	0	366.397	65	53	91	53	1	1018	113.1	8	195.56	47		FALSE	High	Master Protein	A0A0H3NB32	Conserved hypothetical FAD-binding protein OS=Salmonella typhimurium (strain SL1344) OX=216597 GN=ydiJ PE=4 SV=1	0	366.397	65	53	111	53	1	1018	113.1
FALSE	High	Master Protein	A0A0H3NMF0	50S ribosomal protein L6 OS=Salmonella typhimurium (strain SL1344) OX=216597 GN=rplF PE=3 SV=1	0	24.61	39	8	9	8	1	177	18.8	9.7	10.43	8		FALSE	High	Master Protein	A0A0H3NMB6	Possible exported protein OS=Salmonella typhimurium (strain SL1344) OX=216597 GN=yhdP PE=4 SV=1	0	363.956	64	55	63	55	1	1237	135.7	5.96	129.21	50		FALSE	High	Master Protein	A0A0H3NMB6	Possible exported protein OS=Salmonella typhimurium (strain SL1344) OX=216597 GN=yhdP PE=4 SV=1	0	363.956	64	55	54	55	1	1237	135.7
FALSE	High	Master Protein	A0A0H3NE47	Transketolase OS=Salmonella typhimurium (strain SL1344) OX=216597 GN=tktB PE=3 SV=1	0	24.566	12	7	7	7	1	666	73	6.25	10.78	7		FALSE	High	Master Protein	A0A0H3NDR3	Glycerol-3-phosphate dehydrogenase OS=Salmonella typhimurium (strain SL1344) OX=216597 GN=glpA PE=3 SV=1	0	362.181	82	44	120	44	1	542	59	6.58	302.46	35		FALSE	High	Master Protein	A0A0H3NDR3	Glycerol-3-phosphate dehydrogenase OS=Salmonella typhimurium (strain SL1344) OX=216597 GN=glpA PE=3 SV=1	0	362.181	82	44	155	44	1	542	59
FALSE	High	Master Protein	A0A0H3NM65	Divisome-associated lipoprotein YraP OS=Salmonella typhimurium (strain SL1344) OX=216597 GN=yraP PE=4 SV=1	0	24.535	49	7	8	7	1	191	20.1	9.2	11.53	7		FALSE	High	Master Protein	A0A0H3NDL1	Glycerophosphodiester phosphodiesterase OS=Salmonella typhimurium (strain SL1344) OX=216597 GN=glpQ PE=4 SV=1	0	361.157	84	32	171	32	1	356	40.4	6.05	427.66	32		FALSE	High	Master Protein	A0A0H3NDL1	Glycerophosphodiester phosphodiesterase OS=Salmonella typhimurium (strain SL1344) OX=216597 GN=glpQ PE=4 SV=1	0	361.157	84	32	61	32	1	356	40.4
FALSE	High	Master Protein	A0A0H3NCY7	UPF0325 protein YaeH OS=Salmonella typhimurium (strain SL1344) OX=216597 GN=yaeH PE=3 SV=1	0	24.171	52	7	7	7	1	128	15.1	7.18	9.23	7		FALSE	High	Master Protein	A0A0H3NCC6	Hypothetical outer membrane protein OS=Salmonella typhimurium (strain SL1344) OX=216597 GN=mipA PE=3 SV=1	0	361.141	78	16	121	16	1	248	28	5.85	357.27	13		FALSE	High	Master Protein	A0A0H3NCC6	Hypothetical outer membrane protein OS=Salmonella typhimurium (strain SL1344) OX=216597 GN=mipA PE=3 SV=1	0	361.141	78	16	262	16	1	248	28
FALSE	High	Master Protein	A0A0H3NEC8	Succinate--CoA ligase [ADP-forming] subunit alpha OS=Salmonella typhimurium (strain SL1344) OX=216597 GN=sucD PE=3 SV=1	0	24.146	36	8	10	8	1	289	29.8	6.54	8.25	8		FALSE	High	Master Protein	A0A0H3NAU2	Dihydrolipoyllysine-residue succinyltransferase component of 2-oxoglutarate dehydrogenase complex OS=Salmonella typhimurium (strain SL1344) OX=216597 GN=sucB PE=3 SV=1	0	355.236	61	33	141	33	1	402	43.8	5.69	347.47	30		FALSE	High	Master Protein	A0A0H3NAU2	Dihydrolipoyllysine-residue succinyltransferase component of 2-oxoglutarate dehydrogenase complex OS=Salmonella typhimurium (strain SL1344) OX=216597 GN=sucB PE=3 SV=1	0	355.236	61	33	141	33	1	402	43.8
FALSE	High	Master Protein	A0A0H3NGQ1	50S ribosomal protein L15 OS=Salmonella typhimurium (strain SL1344) OX=216597 GN=rplO PE=3 SV=1	0	24.11	42	5	5	5	1	144	15	11.18	11.99	5		FALSE	High	Master Protein	A0A0H3NFY6	GMP synthase [glutamine-hydrolyzing] OS=Salmonella typhimurium (strain SL1344) OX=216597 GN=guaA PE=3 SV=1	0	352.635	69	37	95	37	1	525	58.7	5.39	206.14	32		FALSE	High	Master Protein	A0A0H3NFY6	GMP synthase [glutamine-hydrolyzing] OS=Salmonella typhimurium (strain SL1344) OX=216597 GN=guaA PE=3 SV=1	0	352.635	69	37	95	37	1	525	58.7
FALSE	High	Master Protein	A0A0H3N8Z5	LPS-assembly protein LptD OS=Salmonella typhimurium (strain SL1344) OX=216597 GN=imp PE=3 SV=1	0	23.999	12	8	8	8	1	786	89.8	5.44	2.92	8		FALSE	High	Master Protein	A0A0H3NBG4	Formate dehydrogenase N (Nitrate-inducible, alpha subunit) OS=Salmonella typhimurium (strain SL1344) OX=216597 GN=fdnG PE=3 SV=1	0	352.245	64	46	63	39	1	1014	112.7	7.09	134.62	37		FALSE	High	Master Protein	A0A0H3NBG4	Formate dehydrogenase N (Nitrate-inducible, alpha subunit) OS=Salmonella typhimurium (strain SL1344) OX=216597 GN=fdnG PE=3 SV=1	0	352.245	64	46	91	39	1	1014	112.7
FALSE	High	Master Protein	A0A0H3NME1	DNA-directed RNA polymerase subunit alpha OS=Salmonella typhimurium (strain SL1344) OX=216597 GN=pez PE=3 SV=1	0	23.91	28	8	10	8	1	329	36.5	5.06	9.83	8		FALSE	High	Master Protein	A0A0H3NKE1	Maltoporin OS=Salmonella typhimurium (strain SL1344) OX=216597 GN=lamB PE=2 SV=1	0	349.637	76	33	65	33	1	452	50.5	5.05	190.58	24		FALSE	High	Master Protein	A0A0H3NKE1	Maltoporin OS=Salmonella typhimurium (strain SL1344) OX=216597 GN=lamB PE=2 SV=1	0	349.637	76	33	131	33	1	452	50.5
FALSE	High	Master Protein	A0A0H3NDL1	Glycerophosphodiester phosphodiesterase OS=Salmonella typhimurium (strain SL1344) OX=216597 GN=glpQ PE=4 SV=1	0	23.909	25	7	10	7	1	356	40.4	6.05	7.34	7		FALSE	High	Master Protein	A0A0H3NFH5	GTP diphosphokinase OS=Salmonella typhimurium (strain SL1344) OX=216597 GN=relA PE=3 SV=1	0	347.811	68	42	91	42	1	744	84.1	6.79	255.23	38		FALSE	High	Master Protein	A0A0H3NFH5	GTP diphosphokinase OS=Salmonella typhimurium (strain SL1344) OX=216597 GN=relA PE=3 SV=1	0	347.811	68	42	97	42	1	744	84.1
FALSE	High	Master Protein	A0A0H3NKD1	Glucose-6-phosphate isomerase OS=Salmonella typhimurium (strain SL1344) OX=216597 GN=pgi PE=3 SV=1	0	23.732	16	8	9	8	1	549	61.4	6.33	10.16	8		FALSE	High	Master Protein	A0A0H3N852	Ferrichrome porin FhuA OS=Salmonella typhimurium (strain SL1344) OX=216597 GN=fhuA PE=3 SV=1	0	347.58	72	34	66	34	1	729	80.6	5.44	181.94	28		FALSE	High	Master Protein	A0A0H3N852	Ferrichrome porin FhuA OS=Salmonella typhimurium (strain SL1344) OX=216597 GN=fhuA PE=3 SV=1	0	347.58	72	34	75	34	1	729	80.6
FALSE	High	Master Protein	A0A0H3NI69	ATP-dependent RNA helicase DeaD OS=Salmonella typhimurium (strain SL1344) OX=216597 GN=deaD PE=3 SV=1	0	23.608	14	7	8	7	1	629	70.4	8.72	9.18	7		FALSE	High	Master Protein	A0A0H3NIR2	1,4-alpha-glucan branching enzyme GlgB OS=Salmonella typhimurium (strain SL1344) OX=216597 GN=glgB PE=3 SV=1	0	344.143	66	41	94	41	1	728	84.2	6.39	240.26	40		FALSE	High	Master Protein	A0A0H3NIR2	1,4-alpha-glucan branching enzyme GlgB OS=Salmonella typhimurium (strain SL1344) OX=216597 GN=glgB PE=3 SV=1	0	344.143	66	41	57	41	1	728	84.2
FALSE	High	Master Protein	A0A0H3NAU2	Dihydrolipoyllysine-residue succinyltransferase component of 2-oxoglutarate dehydrogenase complex OS=Salmonella typhimurium (strain SL1344) OX=216597 GN=sucB PE=3 SV=1	0	23.373	21	8	9	8	1	402	43.8	5.69	11.44	8		FALSE	High	Master Protein	A0A0H3NJ64	Hypothetical aldehyde dehydrogenase OS=Salmonella typhimurium (strain SL1344) OX=216597 GN=SL1344_4450 PE=3 SV=1	0	341.893	82	34	111	34	1	456	50	6.27	339.31	32		FALSE	High	Master Protein	A0A0H3NJ64	Hypothetical aldehyde dehydrogenase OS=Salmonella typhimurium (strain SL1344) OX=216597 GN=SL1344_4450 PE=3 SV=1	0	341.893	82	34	44	34	1	456	50
FALSE	High	Master Protein	A0A0H3NN63	Histidinol-phosphate aminotransferase OS=Salmonella typhimurium (strain SL1344) OX=216597 GN=hisC PE=3 SV=1	0	23.204	29	9	9	9	1	359	39.7	5.14	6.38	9		FALSE	High	Master Protein	A0A0H3NI84	ATP-dependent protease ATPase subunit HslU OS=Salmonella typhimurium (strain SL1344) OX=216597 GN=hslU PE=2 SV=1	0	341.2	72	40	64	40	1	443	49.6	5.54	128.57	27		FALSE	High	Master Protein	A0A0H3NI84	ATP-dependent protease ATPase subunit HslU OS=Salmonella typhimurium (strain SL1344) OX=216597 GN=hslU PE=2 SV=1	0	341.2	72	40	96	40	1	443	49.6
FALSE	High	Master Protein	A0A0H3NU77	ATP synthase subunit b OS=Salmonella typhimurium (strain SL1344) OX=216597 GN=atpF PE=3 SV=1	0	22.929	44	6	6	6	1	156	17.4	6.24	7.28	6		FALSE	High	Master Protein	A0A0H3NM77	Transcription termination/antitermination protein NusA OS=Salmonella typhimurium (strain SL1344) OX=216597 GN=nusA PE=3 SV=1	0	337.864	68	39	87	39	1	500	55.4	4.6	250.43	37		FALSE	High	Master Protein	A0A0H3NM77	Transcription termination/antitermination protein NusA OS=Salmonella typhimurium (strain SL1344) OX=216597 GN=nusA PE=3 SV=1	0	337.864	68	39	44	39	1	500	55.4
FALSE	High	Master Protein	A0A0H3NPH0	10 kDa chaperonin OS=Salmonella typhimurium (strain SL1344) OX=216597 GN=groES PE=3 SV=1	0	22.055	51	4	6	4	1	97	10.3	5.5	7.76	4		FALSE	High	Master Protein	A0A0H3NIK3	E3 ubiquitin-protein ligase SopA OS=Salmonella typhimurium (strain SL1344) OX=216597 GN=sopA PE=3 SV=1	0	336.746	65	36	9	36	1	782	86.7	6.76	15.71	7		FALSE	High	Master Protein	A0A0H3NIK3	E3 ubiquitin-protein ligase SopA OS=Salmonella typhimurium (strain SL1344) OX=216597 GN=sopA PE=3 SV=1	0	336.746	65	36	92	36	1	782	86.7
FALSE	High	Master Protein	A0A0H3NPN3	50S ribosomal protein L9 OS=Salmonella typhimurium (strain SL1344) OX=216597 GN=rplI PE=3 SV=1	0	21.757	43	6	7	6	1	149	15.8	7.4	6.19	6		FALSE	High	Master Protein	A0A0H3NH96	AMP nucleosidase OS=Salmonella typhimurium (strain SL1344) OX=216597 GN=ygdH PE=4 SV=1	0	335.643	74	32	93	32	1	454	50.7	6.71	278.55	30		FALSE	High	Master Protein	A0A0H3NH96	AMP nucleosidase OS=Salmonella typhimurium (strain SL1344) OX=216597 GN=ygdH PE=4 SV=1	0	335.643	74	32	80	32	1	454	50.7
FALSE	High	Master Protein	A0A0H3NPK6	Ribonuclease R OS=Salmonella typhimurium (strain SL1344) OX=216597 GN=rnr PE=3 SV=1	0	21.727	12	10	10	10	1	812	92	8.53	3.94	10		FALSE	High	Master Protein	A0A0H3NFI2	Long-chain fatty acid transport protein OS=Salmonella typhimurium (strain SL1344) OX=216597 GN=fadL PE=3 SV=1	0	335.463	71	25	105	25	1	437	47.7	5.08	284.77	23		FALSE	High	Master Protein	A0A0H3NFI2	Long-chain fatty acid transport protein OS=Salmonella typhimurium (strain SL1344) OX=216597 GN=fadL PE=3 SV=1	0	335.463	71	25	72	25	1	437	47.7
FALSE	High	Master Protein	A0A0H3NN23	Magnesium-transporting ATPase, P-type 1 OS=Salmonella typhimurium (strain SL1344) OX=216597 GN=mgtB PE=3 SV=1	0	21.61	9	9	9	8	1	908	100.3	6.83	5.31	9		FALSE	High	Master Protein	A0A0H3NS35	RNA polymerase sigma factor RpoD OS=Salmonella typhimurium (strain SL1344) OX=216597 GN=rpoD PE=3 SV=1	0	334.858	52	36	82	35	1	615	70.5	4.79	205.77	31		FALSE	High	Master Protein	A0A0H3NS35	RNA polymerase sigma factor RpoD OS=Salmonella typhimurium (strain SL1344) OX=216597 GN=rpoD PE=3 SV=1	0	334.858	52	36	102	35	1	615	70.5
FALSE	High	Master Protein	A0A0H3NS81	Penicillin-binding protein activator LpoA OS=Salmonella typhimurium (strain SL1344) OX=216597 GN=yraM PE=3 SV=1	0	21.589	17	9	11	9	1	680	72.6	5.49	3.4	9		FALSE	High	Master Protein	A0A0H3NCW1	DUF945 domain-containing protein OS=Salmonella typhimurium (strain SL1344) OX=216597 GN=ydgA PE=4 SV=1	0	331.829	66	31	102	31	1	502	54.3	5.36	285.33	31		FALSE	High	Master Protein	A0A0H3NCW1	DUF945 domain-containing protein OS=Salmonella typhimurium (strain SL1344) OX=216597 GN=ydgA PE=4 SV=1	0	331.829	66	31	69	31	1	502	54.3
FALSE	High	Master Protein	A0A0H3NMW9	EIICBA-Mtl OS=Salmonella typhimurium (strain SL1344) OX=216597 GN=mtlA PE=4 SV=1	0	21.538	14	6	6	6	1	638	68.1	6.33	3.91	6		FALSE	High	Master Protein	A0A0H3NEF6	Lysine decarboxylase OS=Salmonella typhimurium (strain SL1344) OX=216597 GN=cadA PE=3 SV=1	0	331.085	71	38	72	38	1	693	78.7	6.47	154	33		FALSE	High	Master Protein	A0A0H3NEF6	Lysine decarboxylase OS=Salmonella typhimurium (strain SL1344) OX=216597 GN=cadA PE=3 SV=1	0	331.085	71	38	97	38	1	693	78.7
FALSE	High	Master Protein	A0A0H3NJ17	Alpha-D-glucose phosphate-specific phosphoglucomutase OS=Salmonella typhimurium (strain SL1344) OX=216597 GN=pgm PE=3 SV=1	0	21.508	16	7	7	7	1	546	58.1	5.96	1.66	7		FALSE	High	Master Protein	A0A0H3NGG8	Glutamate synthase [NADPH] large chain OS=Salmonella typhimurium (strain SL1344) OX=216597 GN=gltB PE=3 SV=1	0	330.759	50	54	43	54	1	1486	163.2	6.52	94.99	38		FALSE	High	Master Protein	A0A0H3NGG8	Glutamate synthase [NADPH] large chain OS=Salmonella typhimurium (strain SL1344) OX=216597 GN=gltB PE=3 SV=1	0	330.759	50	54	69	54	1	1486	163.2
FALSE	High	Master Protein	A0A0H3NFI2	Long-chain fatty acid transport protein OS=Salmonella typhimurium (strain SL1344) OX=216597 GN=fadL PE=3 SV=1	0	21.5	19	5	5	5	1	437	47.7	5.08	8.43	5		FALSE	High	Master Protein	A0A0H3NL68	Secretory apparatus of type III secretion system OS=Salmonella typhimurium (strain SL1344) OX=216597 GN=invA PE=3 SV=1	0	330.096	59	52	58	51	1	685	76	5.76	106.06	31		FALSE	High	Master Protein	A0A0H3NL68	Secretory apparatus of type III secretion system OS=Salmonella typhimurium (strain SL1344) OX=216597 GN=invA PE=3 SV=1	0	330.096	59	52	117	51	1	685	76
FALSE	High	Master Protein	A0A0H3NCM8	Major outer membrane lipoprotein Lpp OS=Salmonella typhimurium (strain SL1344) OX=216597 GN=lpp PE=3 SV=1	0	21.376	33	2	9	2	1	78	8.4	9.31	17.99	2		FALSE	High	Master Protein	A0A0H3NDK6	Protein translocase subunit SecD OS=Salmonella typhimurium (strain SL1344) OX=216597 GN=secD PE=3 SV=1	0	327.493	62	38	85	37	1	615	66.6	8.79	211.97	34		FALSE	High	Master Protein	A0A0H3NDK6	Protein translocase subunit SecD OS=Salmonella typhimurium (strain SL1344) OX=216597 GN=secD PE=3 SV=1	0	327.493	62	38	122	37	1	615	66.6
FALSE	High	Master Protein	A0A0H3NWH8	Energy-dependent translational throttle protein EttA OS=Salmonella typhimurium (strain SL1344) OX=216597 GN=yjjK PE=3 SV=1	0	21.171	14	7	7	7	1	555	62.3	5.68	6.07	7		FALSE	High	Master Protein	A0A0H3NA16	Effector protein SopB OS=Salmonella typhimurium (strain SL1344) OX=216597 GN=sopB PE=3 SV=1	0	325.6	67	38	33	38	1	561	61.9	9.26	60.88	15		FALSE	High	Master Protein	A0A0H3NA16	Effector protein SopB OS=Salmonella typhimurium (strain SL1344) OX=216597 GN=sopB PE=3 SV=1	0	325.6	67	38	124	38	1	561	61.9
FALSE	High	Master Protein	A0A0H3NHF6	Ribose-phosphate pyrophosphokinase OS=Salmonella typhimurium (strain SL1344) OX=216597 GN=prs PE=3 SV=1	0	21.13	24	5	5	5	1	315	34.2	5.44	6.3	5		FALSE	High	Master Protein	A0A0H3NM87	PqiB family protein OS=Salmonella typhimurium (strain SL1344) OX=216597 GN=SL1344_1778 PE=4 SV=1	0	324.254	67	44	81	44	1	879	95.3	7.03	228.22	43		FALSE	High	Master Protein	A0A0H3NM87	PqiB family protein OS=Salmonella typhimurium (strain SL1344) OX=216597 GN=SL1344_1778 PE=4 SV=1	0	324.254	67	44	88	44	1	879	95.3
FALSE	High	Master Protein	A0A0H3NKE1	Maltoporin OS=Salmonella typhimurium (strain SL1344) OX=216597 GN=lamB PE=2 SV=1	0	21.075	13	5	5	5	1	452	50.5	5.05	6.33	5		FALSE	High	Master Protein	A0A0H3NJK0	Transcription termination factor Rho OS=Salmonella typhimurium (strain SL1344) OX=216597 GN=rho PE=3 SV=1	0	324.035	70	32	125	32	1	419	47	7.25	286	32		FALSE	High	Master Protein	A0A0H3NJK0	Transcription termination factor Rho OS=Salmonella typhimurium (strain SL1344) OX=216597 GN=rho PE=3 SV=1	0	324.035	70	32	113	32	1	419	47
FALSE	High	Master Protein	A0A0H3NJJ9	Glycerol-3-phosphate transporter OS=Salmonella typhimurium (strain SL1344) OX=216597 GN=glpT PE=3 SV=1	0	21.03	15	6	8	6	1	452	50.1	8.51	7.61	6		FALSE	High	Master Protein	A0A0H3NE85	Glutamine--tRNA ligase OS=Salmonella typhimurium (strain SL1344) OX=216597 GN=glnS PE=3 SV=1	0	323.93	73	43	103	43	1	555	63.5	5.95	239.24	40		FALSE	High	Master Protein	A0A0H3NE85	Glutamine--tRNA ligase OS=Salmonella typhimurium (strain SL1344) OX=216597 GN=glnS PE=3 SV=1	0	323.93	73	43	64	43	1	555	63.5
FALSE	High	Master Protein	A0A0H3NDJ2	DNA gyrase subunit A OS=Salmonella typhimurium (strain SL1344) OX=216597 GN=gyrA PE=3 SV=1	0	20.913	10	8	8	8	1	878	97	5.11	4.3	8		FALSE	High	Master Protein	A0A0H3N8D8	Trigger factor OS=Salmonella typhimurium (strain SL1344) OX=216597 GN=tig PE=3 SV=1	0	323.313	74	43	144	43	1	432	48	4.89	322.22	42		FALSE	High	Master Protein	A0A0H3N8D8	Trigger factor OS=Salmonella typhimurium (strain SL1344) OX=216597 GN=tig PE=3 SV=1	0	323.313	74	43	67	43	1	432	48
FALSE	High	Master Protein	A0A0H3ND26	Dehydratase OS=Salmonella typhimurium (strain SL1344) OX=216597 GN=rfbH PE=3 SV=1	0	20.645	19	8	9	8	1	437	48.1	5.4	5.54	8		FALSE	High	Master Protein	A0A0H3NIH1	Hypothetical integral membrane protein OS=Salmonella typhimurium (strain SL1344) OX=216597 GN=siiB PE=3 SV=1	0	321.666	56	33	60	33	1	462	51.4	5.55	160.47	24		FALSE	High	Master Protein	A0A0H3NIH1	Hypothetical integral membrane protein OS=Salmonella typhimurium (strain SL1344) OX=216597 GN=siiB PE=3 SV=1	0	321.666	56	33	109	33	1	462	51.4
FALSE	High	Master Protein	A0A0H3NIX5	Fructose-1,6-bisphosphatase class 1 OS=Salmonella typhimurium (strain SL1344) OX=216597 GN=fbp PE=3 SV=1	0	20.626	33	8	8	8	1	332	36.8	6.19	5.98	8		FALSE	High	Master Protein	A0A0H3NVR3	Aspartate ammonia-lyase OS=Salmonella typhimurium (strain SL1344) OX=216597 GN=aspA PE=3 SV=1	0	321.048	65	32	86	32	1	478	52.3	5.24	258.77	28		FALSE	High	Master Protein	A0A0H3NVR3	Aspartate ammonia-lyase OS=Salmonella typhimurium (strain SL1344) OX=216597 GN=aspA PE=3 SV=1	0	321.048	65	32	104	32	1	478	52.3
FALSE	High	Master Protein	A0A0H3NH96	AMP nucleosidase OS=Salmonella typhimurium (strain SL1344) OX=216597 GN=ygdH PE=4 SV=1	0	20.618	21	8	9	8	1	454	50.7	6.71	5.59	8		FALSE	High	Master Protein	A0A0H3NLM4	Enolase OS=Salmonella typhimurium (strain SL1344) OX=216597 GN=eno PE=3 SV=1	0	320.905	83	35	123	34	1	432	45.6	5.39	320.19	35		FALSE	High	Master Protein	A0A0H3NLM4	Enolase OS=Salmonella typhimurium (strain SL1344) OX=216597 GN=eno PE=3 SV=1	0	320.905	83	35	63	34	1	432	45.6
FALSE	High	Master Protein	A0A0H3NHU8	Aspartate--tRNA ligase OS=Salmonella typhimurium (strain SL1344) OX=216597 GN=aspS PE=3 SV=1	0	20.458	14	8	8	8	1	590	65.6	5.68	5.55	8		FALSE	High	Master Protein	E1WAC6	Cell invasion protein SipA OS=Salmonella typhimurium (strain SL1344) OX=216597 GN=sipA PE=1 SV=1	0	320.735	68	45		45	1	685	73.9	6.61				FALSE	High	Master Protein	E1WAC6	Cell invasion protein SipA OS=Salmonella typhimurium (strain SL1344) OX=216597 GN=sipA PE=1 SV=1	0	320.735	68	45	73	45	1	685	73.9
FALSE	High	Master Protein	A0A0H3NLW5	Transketolase OS=Salmonella typhimurium (strain SL1344) OX=216597 GN=tktA PE=3 SV=1	0	20.439	11	6	9	6	1	648	70.5	5.52	7.68	6		FALSE	High	Master Protein	A0A0H3NIN9	Isocitrase OS=Salmonella typhimurium (strain SL1344) OX=216597 GN=aceA PE=4 SV=1	0	320.694	82	26	134	26	1	434	47.5	5.39	345.13	26		FALSE	High	Master Protein	A0A0H3NIN9	Isocitrase OS=Salmonella typhimurium (strain SL1344) OX=216597 GN=aceA PE=4 SV=1	0	320.694	82	26	45	26	1	434	47.5
FALSE	High	Master Protein	A0A0H3NG60	Methyl-accepting chemotaxis protein II OS=Salmonella typhimurium (strain SL1344) OX=216597 GN=SL1344_3189 PE=4 SV=1	0	20.223	10	5	5	4	1	521	57.2	4.98	10.28	5		FALSE	High	Master Protein	A0A0H3NH79	Cyclic di-GMP-binding protein OS=Salmonella typhimurium (strain SL1344) OX=216597 GN=yhjN PE=3 SV=1	0	320.163	57	38	86	38	1	766	84.2	6.27	225.3	35		FALSE	High	Master Protein	A0A0H3NH79	Cyclic di-GMP-binding protein OS=Salmonella typhimurium (strain SL1344) OX=216597 GN=yhjN PE=3 SV=1	0	320.163	57	38	78	38	1	766	84.2
FALSE	High	Master Protein	A0A0H3NCJ4	Isoleucine--tRNA ligase OS=Salmonella typhimurium (strain SL1344) OX=216597 GN=ileS PE=3 SV=1	0	20.133	8	8	8	8	1	944	105.6	5.97	6.11	8		FALSE	High	Master Protein	E1WAU4	Translocation and assembly module subunit TamA OS=Salmonella typhimurium (strain SL1344) OX=216597 GN=tamA PE=3 SV=1	0	319.58	72	39	66	39	1	577	64.7	8.94	166.75	29		FALSE	High	Master Protein	E1WAU4	Translocation and assembly module subunit TamA OS=Salmonella typhimurium (strain SL1344) OX=216597 GN=tamA PE=3 SV=1	0	319.58	72	39	91	39	1	577	64.7
FALSE	High	Master Protein	A0A0H3NQ37	Phosphopentomutase OS=Salmonella typhimurium (strain SL1344) OX=216597 GN=deoB PE=3 SV=1	0	20.129	20	7	8	7	1	407	44.2	5.35	7.96	7		FALSE	High	Master Protein	A0A0H3NL37	Probable cytosol aminopeptidase OS=Salmonella typhimurium (strain SL1344) OX=216597 GN=pepA PE=3 SV=1	0	319.395	64	28	86	28	1	503	54.9	7.02	235.56	28		FALSE	High	Master Protein	A0A0H3NL37	Probable cytosol aminopeptidase OS=Salmonella typhimurium (strain SL1344) OX=216597 GN=pepA PE=3 SV=1	0	319.395	64	28	77	28	1	503	54.9
FALSE	High	Master Protein	A0A0H3NC49	Cell division inhibitor MinD OS=Salmonella typhimurium (strain SL1344) OX=216597 GN=minD PE=3 SV=1	0	20.008	30	7	8	7	1	270	29.5	5.49	7.41	7		FALSE	High	Master Protein	A0A0H3NL52	DNA helicase OS=Salmonella typhimurium (strain SL1344) OX=216597 GN=SL1344_4418 PE=4 SV=1	0	319.055	59	48	35	48	1	1171	131.7	5.87	81.87	32		FALSE	High	Master Protein	A0A0H3NL52	DNA helicase OS=Salmonella typhimurium (strain SL1344) OX=216597 GN=SL1344_4418 PE=4 SV=1	0	319.055	59	48	57	48	1	1171	131.7
FALSE	High	Master Protein	A0A0H3NDQ2	EIIAB-Man OS=Salmonella typhimurium (strain SL1344) OX=216597 GN=SL1344_1759 PE=4 SV=1	0	19.975	25	5	5	5	1	322	35	6.09	4.65	5		FALSE	High	Master Protein	E1WFA1	Virulence transcriptional regulatory protein PhoP OS=Salmonella typhimurium (strain SL1344) OX=216597 GN=phoP PE=2 SV=1	0	318.499	90	20	81	20	1	224	25.6	5.49	230.93	20		FALSE	High	Master Protein	E1WFA1	Virulence transcriptional regulatory protein PhoP OS=Salmonella typhimurium (strain SL1344) OX=216597 GN=phoP PE=2 SV=1	0	318.499	90	20	61	20	1	224	25.6
FALSE	High	Master Protein	A0A0H3NCQ6	Methyl-accepting chemotaxis protein II OS=Salmonella typhimurium (strain SL1344) OX=216597 GN=cheM PE=4 SV=1	0	19.894	18	7	7	5	1	553	59.6	5.19	3.41	7		FALSE	High	Master Protein	A0A0H3N8Z2	Asparagine synthase (glutamine-hydrolyzing) OS=Salmonella typhimurium (strain SL1344) OX=216597 GN=asnB PE=3 SV=1	0	317.873	70	35	66	35	1	554	62.5	5.82	157.51	31		FALSE	High	Master Protein	A0A0H3N8Z2	Asparagine synthase (glutamine-hydrolyzing) OS=Salmonella typhimurium (strain SL1344) OX=216597 GN=asnB PE=3 SV=1	0	317.873	70	35	66	35	1	554	62.5
FALSE	High	Master Protein	A0A0H3N9B4	Periplasmic serine endoprotease DegP-like OS=Salmonella typhimurium (strain SL1344) OX=216597 GN=htrA PE=3 SV=1	0	19.848	20	7	8	7	1	475	49.3	8.78	5.64	7		FALSE	High	Master Protein	A0A0H3N8H3	Integral membrane protein AefA OS=Salmonella typhimurium (strain SL1344) OX=216597 GN=aefA PE=3 SV=1	0	317.092	45	42	61	42	1	1120	126.7	8.03	147.43	39		FALSE	High	Master Protein	A0A0H3N8H3	Integral membrane protein AefA OS=Salmonella typhimurium (strain SL1344) OX=216597 GN=aefA PE=3 SV=1	0	317.092	45	42	60	42	1	1120	126.7
FALSE	High	Master Protein	A0A0H3NF40	Protein RecA OS=Salmonella typhimurium (strain SL1344) OX=216597 GN=recA PE=3 SV=1	0	19.825	25	7	7	7	1	353	37.9	5.17	5.96	7		FALSE	High	Master Protein	A0A0H3NEM0	Hypothetical acyl-CoA synthetase OS=Salmonella typhimurium (strain SL1344) OX=216597 GN=yfiQ PE=4 SV=1	0	315.566	61	40	83	39	1	886	97.7	6.38	170.53	37		FALSE	High	Master Protein	A0A0H3NEM0	Hypothetical acyl-CoA synthetase OS=Salmonella typhimurium (strain SL1344) OX=216597 GN=yfiQ PE=4 SV=1	0	315.566	61	40	72	39	1	886	97.7
FALSE	High	Master Protein	A0A0H3NAD2	Aminopeptidase N OS=Salmonella typhimurium (strain SL1344) OX=216597 GN=pepN PE=3 SV=1	0	19.703	7	6	6	6	1	870	98.7	5.26	4.68	6		FALSE	High	Master Protein	A0A0H3NFR8	Lysine--tRNA ligase OS=Salmonella typhimurium (strain SL1344) OX=216597 GN=lysS PE=3 SV=1	0	314.558	77	40	100	40	1	505	57.5	5.2	245.93	37		FALSE	High	Master Protein	A0A0H3NFR8	Lysine--tRNA ligase OS=Salmonella typhimurium (strain SL1344) OX=216597 GN=lysS PE=3 SV=1	0	314.558	77	40	85	40	1	505	57.5
FALSE	High	Master Protein	A0A0H3NNW3	Catalase-peroxidase OS=Salmonella typhimurium (strain SL1344) OX=216597 GN=katG PE=3 SV=1	0	19.506	13	9	9	9	1	726	79.6	5.34	5.62	9		FALSE	High	Master Protein	A0A0H3NK42	Glucans biosynthesis glucosyltransferase H OS=Salmonella typhimurium (strain SL1344) OX=216597 GN=mdoH PE=3 SV=1	0	313.741	45	35	72	35	1	847	97	8.95	180.54	33		FALSE	High	Master Protein	A0A0H3NK42	Glucans biosynthesis glucosyltransferase H OS=Salmonella typhimurium (strain SL1344) OX=216597 GN=mdoH PE=3 SV=1	0	313.741	45	35	79	35	1	847	97
FALSE	High	Master Protein	A0A0H3NV54	50S ribosomal protein L10 OS=Salmonella typhimurium (strain SL1344) OX=216597 GN=rplJ PE=3 SV=1	0	19.44	32	4	6	4	1	165	17.8	8.98	10.6	4		FALSE	High	Master Protein	A0A0H3NDW4	Pyruvate kinase OS=Salmonella typhimurium (strain SL1344) OX=216597 GN=pykA PE=3 SV=1	0	313.413	78	33	95	33	1	480	51.4	6.57	263.13	29		FALSE	High	Master Protein	A0A0H3NDW4	Pyruvate kinase OS=Salmonella typhimurium (strain SL1344) OX=216597 GN=pykA PE=3 SV=1	0	313.413	78	33	93	33	1	480	51.4
FALSE	High	Master Protein	A0A0H3NG11	Peptidase B OS=Salmonella typhimurium (strain SL1344) OX=216597 GN=pepB PE=3 SV=1	0	19.428	21	7	8	7	1	427	46.3	5.63	5.87	7		FALSE	High	Master Protein	A0A0H3NIW9	Fumarate hydratase class I OS=Salmonella typhimurium (strain SL1344) OX=216597 GN=fumB PE=3 SV=1	0	312	59	29	67	24	1	548	60	6.39	154.75	26		FALSE	High	Master Protein	A0A0H3NIW9	Fumarate hydratase class I OS=Salmonella typhimurium (strain SL1344) OX=216597 GN=fumB PE=3 SV=1	0	312	59	29	81	24	1	548	60
FALSE	High	Master Protein	A0A0H3NPF9	NADP-dependent malate dehydrogenase (Decarboxylating) OS=Salmonella typhimurium (strain SL1344) OX=216597 GN=maeB PE=3 SV=1	0	19.426	14	8	9	8	1	759	82.3	5.76	5.37	8		FALSE	High	Master Protein	A0A0H3NEY3	Anaerobic dimethyl sulfoxide reductase chain A OS=Salmonella typhimurium (strain SL1344) OX=216597 GN=dmsA PE=3 SV=1	0	311.991	57	42	78	38	1	814	90.3	6.8	210.56	34		FALSE	High	Master Protein	A0A0H3NEY3	Anaerobic dimethyl sulfoxide reductase chain A OS=Salmonella typhimurium (strain SL1344) OX=216597 GN=dmsA PE=3 SV=1	0	311.991	57	42	113	38	1	814	90.3
FALSE	High	Master Protein	A0A0H3ND93	Histidinol dehydrogenase OS=Salmonella typhimurium (strain SL1344) OX=216597 GN=hisD PE=3 SV=1	0	19.195	16	5	5	5	1	434	45.9	5.16	3.98	5		FALSE	High	Master Protein	A0A0H3NKD1	Glucose-6-phosphate isomerase OS=Salmonella typhimurium (strain SL1344) OX=216597 GN=pgi PE=3 SV=1	0	311.094	68	31	93	31	1	549	61.4	6.33	252.2	30		FALSE	High	Master Protein	A0A0H3NKD1	Glucose-6-phosphate isomerase OS=Salmonella typhimurium (strain SL1344) OX=216597 GN=pgi PE=3 SV=1	0	311.094	68	31	47	31	1	549	61.4
FALSE	High	Master Protein	A0A0H3NB09	Threonine--tRNA ligase OS=Salmonella typhimurium (strain SL1344) OX=216597 GN=thrS PE=3 SV=1	0	19.121	10	6	6	6	1	642	73.9	6.23	6.68	6		FALSE	High	Master Protein	E1WGF0	Arginine--tRNA ligase OS=Salmonella typhimurium (strain SL1344) OX=216597 GN=argS PE=3 SV=1	0	310.48	79	40	101	40	1	577	64.2	5.77	260.79	40		FALSE	High	Master Protein	E1WGF0	Arginine--tRNA ligase OS=Salmonella typhimurium (strain SL1344) OX=216597 GN=argS PE=3 SV=1	0	310.48	79	40	49	40	1	577	64.2
FALSE	High	Master Protein	A0A0H3NMF7	50S ribosomal protein L22 OS=Salmonella typhimurium (strain SL1344) OX=216597 GN=rplV PE=3 SV=1	0	19.028	57	6	7	6	1	110	12.2	10.23	5.38	6		FALSE	High	Master Protein	A0A0H3ND04	DNA polymerase III subunit alpha OS=Salmonella typhimurium (strain SL1344) OX=216597 GN=dnaE PE=4 SV=1	0	308.139	53	56	56	56	1	1160	130.1	5.34	106.2	42		FALSE	High	Master Protein	A0A0H3ND04	DNA polymerase III subunit alpha OS=Salmonella typhimurium (strain SL1344) OX=216597 GN=dnaE PE=4 SV=1	0	308.139	53	56	73	56	1	1160	130.1
FALSE	High	Master Protein	A0A0H3NDI1	Alkyl hydroperoxide reductase C OS=Salmonella typhimurium (strain SL1344) OX=216597 GN=tsaA PE=3 SV=1	0	18.724	19	3	4	3	1	200	22.3	5.43	6.66	3		FALSE	High	Master Protein	A0A0H3NBD6	Fumarate hydratase class II OS=Salmonella typhimurium (strain SL1344) OX=216597 GN=fumC PE=3 SV=1	0	307.754	77	28	94	28	1	467	50.3	6.52	251.63	28		FALSE	High	Master Protein	A0A0H3NBD6	Fumarate hydratase class II OS=Salmonella typhimurium (strain SL1344) OX=216597 GN=fumC PE=3 SV=1	0	307.754	77	28	42	28	1	467	50.3
FALSE	High	Master Protein	A0A0H3NMB9	Cell shape-determining protein MreB OS=Salmonella typhimurium (strain SL1344) OX=216597 GN=mreB PE=3 SV=1	0	18.719	17	5	5	5	1	347	36.9	5.26	6.63	5		FALSE	High	Master Protein	A0A0H3NCW6	Penicillin-binding protein 1B OS=Salmonella typhimurium (strain SL1344) OX=216597 GN=mrcB PE=3 SV=1	0	307.362	52	40	87	40	1	840	93.8	9.23	197.78	37		FALSE	High	Master Protein	A0A0H3NCW6	Penicillin-binding protein 1B OS=Salmonella typhimurium (strain SL1344) OX=216597 GN=mrcB PE=3 SV=1	0	307.362	52	40	105	40	1	840	93.8
FALSE	High	Master Protein	A0A0H3NFT5	2-oxoglutarate reductase OS=Salmonella typhimurium (strain SL1344) OX=216597 GN=serA PE=3 SV=1	0	18.616	23	8	8	8	1	410	44	6.89	4.4	8		FALSE	High	Master Protein	A0A0H3NYL3	Conserved hypothetical plasmid protein OS=Salmonella typhimurium (strain SL1344) OX=216597 GN=yagA PE=4 SV=1	0	305.242	81	31	93	31	1	448	51.2	8.73	250.35	30		FALSE	High	Master Protein	A0A0H3NYL3	Conserved hypothetical plasmid protein OS=Salmonella typhimurium (strain SL1344) OX=216597 GN=yagA PE=4 SV=1	0	305.242	81	31	55	31	1	448	51.2
FALSE	High	Master Protein	A0A0H3NM73	Polyribonucleotide nucleotidyltransferase OS=Salmonella typhimurium (strain SL1344) OX=216597 GN=pnp PE=3 SV=1	0	18.575	11	6	6	6	1	711	77	5.16	4.54	6		FALSE	High	Master Protein	A0A0H3NCF4	Bifunctional aspartokinase/homoserine dehydrogenase OS=Salmonella typhimurium (strain SL1344) OX=216597 GN=thrA PE=3 SV=1	0	304.832	65	40	75	40	1	820	88.6	6.14	189.05	36		FALSE	High	Master Protein	A0A0H3NCF4	Bifunctional aspartokinase/homoserine dehydrogenase OS=Salmonella typhimurium (strain SL1344) OX=216597 GN=thrA PE=3 SV=1	0	304.832	65	40	59	40	1	820	88.6
FALSE	High	Master Protein	A0A0H3N8Y8	ATP-dependent Clp protease ATP-binding subunit ClpX OS=Salmonella typhimurium (strain SL1344) OX=216597 GN=clpX PE=3 SV=1	0	18.572	18	6	6	6	1	423	46.1	5.35	5.82	6		FALSE	High	Master Protein	A0A0H3NH98	Cell division protein FtsZ OS=Salmonella typhimurium (strain SL1344) OX=216597 GN=ftsZ PE=3 SV=1	0	304.501	89	28	82	28	1	383	40.3	4.78	226.82	27		FALSE	High	Master Protein	A0A0H3NH98	Cell division protein FtsZ OS=Salmonella typhimurium (strain SL1344) OX=216597 GN=ftsZ PE=3 SV=1	0	304.501	89	28	64	28	1	383	40.3
FALSE	High	Master Protein	A0A0H3NGL0	Biotin carboxylase OS=Salmonella typhimurium (strain SL1344) OX=216597 GN=accC PE=4 SV=1	0	18.55	22	8	9	8	1	419	46	6.6	5.83	8		FALSE	High	Master Protein	A0A0H3NEE6	Elongation factor 4 OS=Salmonella typhimurium (strain SL1344) OX=216597 GN=lepA PE=3 SV=1	0	304.343	61	36	82	36	1	599	66.5	5.6	229.72	33		FALSE	High	Master Protein	A0A0H3NEE6	Elongation factor 4 OS=Salmonella typhimurium (strain SL1344) OX=216597 GN=lepA PE=3 SV=1	0	304.343	61	36	72	36	1	599	66.5
FALSE	High	Master Protein	A0A0H3NBY2	Oligopeptide ABC transporter substrate-binding protein OppA OS=Salmonella typhimurium (strain SL1344) OX=216597 GN=oppA PE=3 SV=1	0	18.52	20	9	9	9	1	543	61.3	6.49	2.07	9		FALSE	High	Master Protein	A0A0H3NFV7	Outer membrane protein assembly factor BamC OS=Salmonella typhimurium (strain SL1344) OX=216597 GN=nlpB PE=3 SV=1	0	304.194	79	26	74	26	1	344	36.9	6.15	247.77	21		FALSE	High	Master Protein	A0A0H3NFV7	Outer membrane protein assembly factor BamC OS=Salmonella typhimurium (strain SL1344) OX=216597 GN=nlpB PE=3 SV=1	0	304.194	79	26	105	26	1	344	36.9
FALSE	High	Master Protein	A0A0H3NH69	Exoribonuclease 2 OS=Salmonella typhimurium (strain SL1344) OX=216597 GN=rnb PE=3 SV=1	0	18.454	10	6	7	6	1	644	72.4	5.78	2.32	6		FALSE	High	Master Protein	A0A0H3NXX3	Dihydropteroate synthase OS=Salmonella typhimurium (strain SL1344) OX=216597 GN=sulII PE=3 SV=1	0	303.885	85	22	99	22	1	271	28.5	6.38	302.72	19		FALSE	High	Master Protein	A0A0H3NXX3	Dihydropteroate synthase OS=Salmonella typhimurium (strain SL1344) OX=216597 GN=sulII PE=3 SV=1	0	303.885	85	22	81	22	1	271	28.5
FALSE	High	Master Protein	A0A0H3NWV8	Plasmid stability protein OS=Salmonella typhimurium (strain SL1344) OX=216597 GN=stbA PE=4 SV=1	0	18.364	20	5	5	5	1	324	35.7	5.24	2.12	5		FALSE	High	Master Protein	A0A0H3NMB1	Malate dehydrogenase OS=Salmonella typhimurium (strain SL1344) OX=216597 GN=mdh PE=3 SV=1	0	303.064	93	28	139	28	1	312	32.5	6.38	406.18	28		FALSE	High	Master Protein	A0A0H3NMB1	Malate dehydrogenase OS=Salmonella typhimurium (strain SL1344) OX=216597 GN=mdh PE=3 SV=1	0	303.064	93	28	40	28	1	312	32.5
FALSE	High	Master Protein	A0A0H3NL37	Probable cytosol aminopeptidase OS=Salmonella typhimurium (strain SL1344) OX=216597 GN=pepA PE=3 SV=1	0	18.001	13	6	6	6	1	503	54.9	7.02	3.65	6		FALSE	High	Master Protein	A0A0H3N7N9	Glucose dehydrogenase OS=Salmonella typhimurium (strain SL1344) OX=216597 GN=gcd PE=3 SV=1	0	302.034	51	35	80	35	1	796	86.4	5.91	203.24	32		FALSE	High	Master Protein	A0A0H3N7N9	Glucose dehydrogenase OS=Salmonella typhimurium (strain SL1344) OX=216597 GN=gcd PE=3 SV=1	0	302.034	51	35	73	35	1	796	86.4
FALSE	High	Master Protein	A0A0H3NJ18	Protein HflK OS=Salmonella typhimurium (strain SL1344) OX=216597 GN=hflK PE=3 SV=1	0	17.988	13	5	5	5	1	419	45.6	8.59	6.47	5		FALSE	High	Master Protein	A0A0H3NIX1	Periplasmic dipeptide transport protein OS=Salmonella typhimurium (strain SL1344) OX=216597 GN=dppA PE=3 SV=1	0	301.307	75	31	106	31	1	518	58.4	6.06	276.82	30		FALSE	High	Master Protein	A0A0H3NIX1	Periplasmic dipeptide transport protein OS=Salmonella typhimurium (strain SL1344) OX=216597 GN=dppA PE=3 SV=1	0	301.307	75	31	31	31	1	518	58.4
FALSE	High	Master Protein	A0A0H3NE57	Hypothetical oxidoreductase OS=Salmonella typhimurium (strain SL1344) OX=216597 GN=ucpA PE=4 SV=1	0	17.98	27	6	6	6	1	263	27.9	5.19	9.77	6		FALSE	High	Master Protein	A0A0H3NPM9	Outer membrane protein assembly factor BamB OS=Salmonella typhimurium (strain SL1344) OX=216597 GN=yfgL PE=3 SV=1	0	301.202	76	24	114	24	1	392	41.9	4.86	250.22	20		FALSE	High	Master Protein	A0A0H3NPM9	Outer membrane protein assembly factor BamB OS=Salmonella typhimurium (strain SL1344) OX=216597 GN=yfgL PE=3 SV=1	0	301.202	76	24	157	24	1	392	41.9
FALSE	High	Master Protein	A0A0H3NFQ5	Transaldolase OS=Salmonella typhimurium (strain SL1344) OX=216597 GN=tal PE=3 SV=1	0	17.967	27	7	7	6	1	316	35.6	6.46	7.89	7		FALSE	High	Master Protein	A0A0H3N9S2	2-methylcitrate dehydratase OS=Salmonella typhimurium (strain SL1344) OX=216597 GN=prpD PE=3 SV=1	0	300.247	70	28	119	28	1	483	53.8	6.01	357.74	28		FALSE	High	Master Protein	A0A0H3N9S2	2-methylcitrate dehydratase OS=Salmonella typhimurium (strain SL1344) OX=216597 GN=prpD PE=3 SV=1	0	300.247	70	28	25	28	1	483	53.8
FALSE	High	Master Protein	A0A0H3NG01	Nucleoside diphosphate kinase OS=Salmonella typhimurium (strain SL1344) OX=216597 GN=ndk PE=3 SV=1	0	17.807	35	4	4	4	1	143	15.5	5.81	5.54	4		FALSE	High	Master Protein	A0A0H3NFA4	Ribosomal RNA large subunit methyltransferase K/L OS=Salmonella typhimurium (strain SL1344) OX=216597 GN=rlmL PE=3 SV=1	0	299.178	63	41	94	40	1	702	78.8	8.81	205.82	38		FALSE	High	Master Protein	A0A0H3NFA4	Ribosomal RNA large subunit methyltransferase K/L OS=Salmonella typhimurium (strain SL1344) OX=216597 GN=rlmL PE=3 SV=1	0	299.178	63	41	62	40	1	702	78.8
FALSE	High	Master Protein	E1WFA1	Virulence transcriptional regulatory protein PhoP OS=Salmonella typhimurium (strain SL1344) OX=216597 GN=phoP PE=2 SV=1	0	17.791	21	4	4	4	1	224	25.6	5.49	6.93	4		FALSE	High	Master Protein	A0A0H3NI16	50S ribosomal subunit assembly factor BipA OS=Salmonella typhimurium (strain SL1344) OX=216597 GN=typA PE=3 SV=1	0	297.409	54	29	72	29	1	607	67.3	5.36	185.88	27		FALSE	High	Master Protein	A0A0H3NI16	50S ribosomal subunit assembly factor BipA OS=Salmonella typhimurium (strain SL1344) OX=216597 GN=typA PE=3 SV=1	0	297.409	54	29	68	29	1	607	67.3
FALSE	High	Master Protein	A0A0H3NAM6	Ribonuclease E OS=Salmonella typhimurium (strain SL1344) OX=216597 GN=rne PE=3 SV=1	0	17.768	7	7	7	7	1	1067	119.3	5.66	4.33	7		FALSE	High	Master Protein	A0A0H3NJA1	Beta-glucosidase BglX OS=Salmonella typhimurium (strain SL1344) OX=216597 GN=bglX PE=3 SV=1	0	297.236	64	43	95	43	1	765	83.3	6.2	219.2	42		FALSE	High	Master Protein	A0A0H3NJA1	Beta-glucosidase BglX OS=Salmonella typhimurium (strain SL1344) OX=216597 GN=bglX PE=3 SV=1	0	297.236	64	43	51	43	1	765	83.3
FALSE	High	Master Protein	A0A0H3NJI3	Lipoprotein OS=Salmonella typhimurium (strain SL1344) OX=216597 GN=ybjP PE=4 SV=1	0	17.728	37	4	4	4	1	171	18.8	6.38	5.46	4		FALSE	High	Master Protein	A0A0H3NCF8	Transaldolase OS=Salmonella typhimurium (strain SL1344) OX=216597 GN=talB PE=3 SV=1	0	297.013	88	29	161	27	1	317	35.1	5.22	396.45	29		FALSE	High	Master Protein	A0A0H3NCF8	Transaldolase OS=Salmonella typhimurium (strain SL1344) OX=216597 GN=talB PE=3 SV=1	0	297.013	88	29	85	27	1	317	35.1
FALSE	High	Master Protein	A0A0H3NA48	Adenylate kinase OS=Salmonella typhimurium (strain SL1344) OX=216597 GN=adk PE=3 SV=1	0	17.644	21	4	4	4	1	214	23.5	5.74	6.42	4		FALSE	High	Master Protein	A0A0H3NFZ2	Hydrogenase-2 large subunit OS=Salmonella typhimurium (strain SL1344) OX=216597 GN=hybC PE=3 SV=1	0	297.012	73	30	64	30	1	567	62.4	6.21	188.1	25		FALSE	High	Master Protein	A0A0H3NFZ2	Hydrogenase-2 large subunit OS=Salmonella typhimurium (strain SL1344) OX=216597 GN=hybC PE=3 SV=1	0	297.012	73	30	69	30	1	567	62.4
FALSE	High	Master Protein	A0A0H3NIN1	DNA-binding protein HU-alpha OS=Salmonella typhimurium (strain SL1344) OX=216597 GN=hupA PE=3 SV=1	0	17.568	48	4	6	4	1	90	9.5	9.58	6.48	4		FALSE	High	Master Protein	A0A0H3NHN2	Phosphoglycerate kinase OS=Salmonella typhimurium (strain SL1344) OX=216597 GN=pgk PE=3 SV=1	0	294.451	76	27	155	27	1	387	41.1	5.22	458.47	26		FALSE	High	Master Protein	A0A0H3NHN2	Phosphoglycerate kinase OS=Salmonella typhimurium (strain SL1344) OX=216597 GN=pgk PE=3 SV=1	0	294.451	76	27	58	27	1	387	41.1
FALSE	High	Master Protein	A0A0H3NIT6	DUF1795 domain-containing protein OS=Salmonella typhimurium (strain SL1344) OX=216597 GN=SL1344_3545 PE=4 SV=1	0	17.419	33	4	4	4	1	185	19.7	5.55	6.17	4		FALSE	High	Master Protein	A0A0H3NDS8	Bifunctional polymyxin resistance protein ArnA OS=Salmonella typhimurium (strain SL1344) OX=216597 GN=yfbG PE=3 SV=1	0	293.539	65	38	58	38	1	660	73.5	6.8	142.91	26		FALSE	High	Master Protein	A0A0H3NDS8	Bifunctional polymyxin resistance protein ArnA OS=Salmonella typhimurium (strain SL1344) OX=216597 GN=yfbG PE=3 SV=1	0	293.539	65	38	88	38	1	660	73.5
FALSE	High	Master Protein	A0A0H3NED8	Peptidoglycan-associated protein OS=Salmonella typhimurium (strain SL1344) OX=216597 GN=pal PE=3 SV=1	0	17.332	24	3	5	3	1	174	18.9	6.8	12.85	3		FALSE	High	Master Protein	A0A0H3NGY2	Hypothetical transcription accessory protein OS=Salmonella typhimurium (strain SL1344) OX=216597 GN=yhgF PE=4 SV=1	0	292.88	67	45	64	45	1	775	84.8	6.13	124.68	34		FALSE	High	Master Protein	A0A0H3NGY2	Hypothetical transcription accessory protein OS=Salmonella typhimurium (strain SL1344) OX=216597 GN=yhgF PE=4 SV=1	0	292.88	67	45	86	45	1	775	84.8
FALSE	High	Master Protein	A0A0H3NVV1	Protein HflC OS=Salmonella typhimurium (strain SL1344) OX=216597 GN=hflC PE=3 SV=1	0	17.164	28	6	6	6	1	334	37.5	6.25	2.15	6		FALSE	High	Master Protein	A0A0H3NF80	Anaerobic glycerol-3-phosphate dehydrogenase subunit C OS=Salmonella typhimurium (strain SL1344) OX=216597 GN=glpC PE=4 SV=1	0	292.246	84	38	55	38	1	396	44.1	8.5	129.64	22		FALSE	High	Master Protein	A0A0H3NF80	Anaerobic glycerol-3-phosphate dehydrogenase subunit C OS=Salmonella typhimurium (strain SL1344) OX=216597 GN=glpC PE=4 SV=1	0	292.246	84	38	99	38	1	396	44.1
FALSE	High	Master Protein	A0A0H3NEN1	LPS O-antigen chain length determinant protein WzzB OS=Salmonella typhimurium (strain SL1344) OX=216597 GN=wzzB PE=4 SV=1	0	17.102	21	5	5	5	1	327	36.2	5.63	3.96	5		FALSE	High	Master Protein	A0A0H3NDQ0	Phosphotransferase RcsD OS=Salmonella typhimurium (strain SL1344) OX=216597 GN=yojN PE=3 SV=1	0	291.585	59	40	56	40	1	889	99.7	5.35	140.15	34		FALSE	High	Master Protein	A0A0H3NDQ0	Phosphotransferase RcsD OS=Salmonella typhimurium (strain SL1344) OX=216597 GN=yojN PE=3 SV=1	0	291.585	59	40	59	40	1	889	99.7
FALSE	High	Master Protein	A0A0H3NJL8	Uroporphyrinogen III methylase OS=Salmonella typhimurium (strain SL1344) OX=216597 GN=hemX PE=4 SV=1	0	17.06	16	5	5	5	1	389	42.3	4.82	3.95	5		FALSE	High	Master Protein	A0A0H3NNA2	ATP synthase subunit alpha OS=Salmonella typhimurium (strain SL1344) OX=216597 GN=atpA PE=3 SV=1	0	290.798	75	34	146	33	1	513	55.1	6	361.11	33		FALSE	High	Master Protein	A0A0H3NNA2	ATP synthase subunit alpha OS=Salmonella typhimurium (strain SL1344) OX=216597 GN=atpA PE=3 SV=1	0	290.798	75	34	112	33	1	513	55.1
FALSE	High	Master Protein	A0A0H3NKE0	Outer membrane invasion protein (PagC) OS=Salmonella typhimurium (strain SL1344) OX=216597 GN=pagC PE=4 SV=1	0	17.032	38	5	6	5	1	156	17.2	7.49	4.34	5		FALSE	High	Master Protein	A0A0H3NH01	Hypothetical exported protein OS=Salmonella typhimurium (strain SL1344) OX=216597 GN=ydbH PE=4 SV=1	0	289.585	53	40	60	40	1	878	96.6	8.78	138.36	32		FALSE	High	Master Protein	A0A0H3NH01	Hypothetical exported protein OS=Salmonella typhimurium (strain SL1344) OX=216597 GN=ydbH PE=4 SV=1	0	289.585	53	40	74	40	1	878	96.6
FALSE	High	Master Protein	A0A0H3NMI2	Catabolite activator protein OS=Salmonella typhimurium (strain SL1344) OX=216597 GN=crp PE=4 SV=1	0	16.97	25	5	5	5	1	210	23.6	8.25	8.24	5		FALSE	High	Master Protein	A0A0H3NCP6	Histidine kinase OS=Salmonella typhimurium (strain SL1344) OX=216597 GN=ssrA PE=4 SV=1	0	288.332	55	39	82	39	1	920	103.5	6.73	210.21	37		FALSE	High	Master Protein	A0A0H3NCP6	Histidine kinase OS=Salmonella typhimurium (strain SL1344) OX=216597 GN=ssrA PE=4 SV=1	0	288.332	55	39	56	39	1	920	103.5
FALSE	High	Master Protein	A0A0H3NXX3	Dihydropteroate synthase OS=Salmonella typhimurium (strain SL1344) OX=216597 GN=sulII PE=3 SV=1	0	16.932	27	6	7	6	1	271	28.5	6.38	1.72	6		FALSE	High	Master Protein	A0A0H3NAW8	Pyruvate kinase OS=Salmonella typhimurium (strain SL1344) OX=216597 GN=pykF PE=3 SV=1	0	287.816	75	33	120	33	1	452	48.6	5.72	293.63	33		FALSE	High	Master Protein	A0A0H3NAW8	Pyruvate kinase OS=Salmonella typhimurium (strain SL1344) OX=216597 GN=pykF PE=3 SV=1	0	287.816	75	33	83	33	1	452	48.6
FALSE	High	Master Protein	A0A0H3N9N1	Succinate dehydrogenase iron-sulfur subunit OS=Salmonella typhimurium (strain SL1344) OX=216597 GN=sdhB PE=3 SV=1	0	16.911	28	5	5	5	1	239	26.8	7.14	7.06	5		FALSE	High	Master Protein	A0A0H3NPF5	AraC family transcriptional regulator OS=Salmonella typhimurium (strain SL1344) OX=216597 GN=rtsA PE=4 SV=1	0	285.263	92	25	24	25	1	291	33.3	8.85	65.35	12		FALSE	High	Master Protein	A0A0H3NPF5	AraC family transcriptional regulator OS=Salmonella typhimurium (strain SL1344) OX=216597 GN=rtsA PE=4 SV=1	0	285.263	92	25	75	25	1	291	33.3
FALSE	High	Master Protein	A0A0H3NJU7	3-oxoacyl-[acyl-carrier-protein] synthase I OS=Salmonella typhimurium (strain SL1344) OX=216597 GN=fabB PE=3 SV=1	0	16.721	13	5	5	5	1	404	42.3	5.17	7.82	5		FALSE	High	Master Protein	A0A0H3NIM7	CDP-glucose 4,6-dehydratase OS=Salmonella typhimurium (strain SL1344) OX=216597 GN=rfbG PE=4 SV=1	0	284.642	90	28	78	28	1	359	41	6.47	223.77	25		FALSE	High	Master Protein	A0A0H3NIM7	CDP-glucose 4,6-dehydratase OS=Salmonella typhimurium (strain SL1344) OX=216597 GN=rfbG PE=4 SV=1	0	284.642	90	28	75	28	1	359	41
FALSE	High	Master Protein	A0A0H3NMJ6	Flagellin OS=Salmonella typhimurium (strain SL1344) OX=216597 GN=fliC PE=3 SV=1	0	16.616	13	5	5	5	1	495	51.6	5	5.69	5		FALSE	High	Master Protein	A0A0H3NK71	Soluble pyridine nucleotide transhydrogenase OS=Salmonella typhimurium (strain SL1344) OX=216597 GN=udhA PE=3 SV=1	0	281.126	73	24	68	24	1	466	51.6	6.52	194.09	24		FALSE	High	Master Protein	A0A0H3NK71	Soluble pyridine nucleotide transhydrogenase OS=Salmonella typhimurium (strain SL1344) OX=216597 GN=udhA PE=3 SV=1	0	281.126	73	24	56	24	1	466	51.6
FALSE	High	Master Protein	A0A0H3NAC8	Adenylosuccinate lyase OS=Salmonella typhimurium (strain SL1344) OX=216597 GN=purB PE=3 SV=1	0	16.599	15	7	8	7	1	456	51.5	6.39	3.58	7		FALSE	High	Master Protein	A0A0H3ND48	Hypothetical hydrolase OS=Salmonella typhimurium (strain SL1344) OX=216597 GN=treY PE=4 SV=1	0	280.921	57	41	77	41	1	842	95	5.58	189.46	38		FALSE	High	Master Protein	A0A0H3ND48	Hypothetical hydrolase OS=Salmonella typhimurium (strain SL1344) OX=216597 GN=treY PE=4 SV=1	0	280.921	57	41	26	41	1	842	95
FALSE	High	Master Protein	A0A0H3NS28	Bifunctional glutamine synthetase adenylyltransferase/adenylyl-removing enzyme OS=Salmonella typhimurium (strain SL1344) OX=216597 GN=glnE PE=3 SV=1	0	16.222	5	5	6	5	1	947	108	5.5	9.03	5		FALSE	High	Master Protein	A0A0H3NHZ1	Type III restriction-modification system enzyme (StyLTI) (Ec 3.1.21.5) OS=Salmonella typhimurium (strain SL1344) OX=216597 GN=res PE=4 SV=1	0	280.527	57	52	73	52	1	991	113.4	6.3	123.53	48		FALSE	High	Master Protein	A0A0H3NHZ1	Type III restriction-modification system enzyme (StyLTI) (Ec 3.1.21.5) OS=Salmonella typhimurium (strain SL1344) OX=216597 GN=res PE=4 SV=1	0	280.527	57	52	67	52	1	991	113.4
FALSE	High	Master Protein	A0A0H3NIR2	1,4-alpha-glucan branching enzyme GlgB OS=Salmonella typhimurium (strain SL1344) OX=216597 GN=glgB PE=3 SV=1	0	16.1	9	6	6	6	1	728	84.2	6.39	2.92	6		FALSE	High	Master Protein	A0A0H3NDK9	Nucleoside-specific channel-forming protein Tsx OS=Salmonella typhimurium (strain SL1344) OX=216597 GN=tsx PE=3 SV=1	0	280.21	82	21	61	21	1	287	32.8	5.21	175.45	18		FALSE	High	Master Protein	A0A0H3NDK9	Nucleoside-specific channel-forming protein Tsx OS=Salmonella typhimurium (strain SL1344) OX=216597 GN=tsx PE=3 SV=1	0	280.21	82	21	120	21	1	287	32.8
FALSE	High	Master Protein	A0A0H3NDK9	Nucleoside-specific channel-forming protein Tsx OS=Salmonella typhimurium (strain SL1344) OX=216597 GN=tsx PE=3 SV=1	0	16.097	23	5	5	5	1	287	32.8	5.21	3.67	5		FALSE	High	Master Protein	A0A0H3NEX0	DUF2326 domain-containing protein OS=Salmonella typhimurium (strain SL1344) OX=216597 GN=SL1344_2713 PE=4 SV=1	0	279.746	54	34	37	34	1	565	65.2	6.44	72.97	22		FALSE	High	Master Protein	A0A0H3NEX0	DUF2326 domain-containing protein OS=Salmonella typhimurium (strain SL1344) OX=216597 GN=SL1344_2713 PE=4 SV=1	0	279.746	54	34	64	34	1	565	65.2
FALSE	High	Master Protein	A0A0H3NB31	Outer membrane lipoprotein SlyB OS=Salmonella typhimurium (strain SL1344) OX=216597 GN=slyB PE=4 SV=1	0	16.048	32	4	7	4	1	155	15.5	9.31	9.45	4		FALSE	High	Master Protein	A0A0H3NH69	Exoribonuclease 2 OS=Salmonella typhimurium (strain SL1344) OX=216597 GN=rnb PE=3 SV=1	0	278.369	60	33	70	33	1	644	72.4	5.78	197.64	30		FALSE	High	Master Protein	A0A0H3NH69	Exoribonuclease 2 OS=Salmonella typhimurium (strain SL1344) OX=216597 GN=rnb PE=3 SV=1	0	278.369	60	33	66	33	1	644	72.4
FALSE	High	Master Protein	A0A0H3NCW6	Penicillin-binding protein 1B OS=Salmonella typhimurium (strain SL1344) OX=216597 GN=mrcB PE=3 SV=1	0	16.012	7	6	7	6	1	840	93.8	9.23	2.07	6		FALSE	High	Master Protein	A0A0H3NDH4	Quinone-dependent D-lactate dehydrogenase OS=Salmonella typhimurium (strain SL1344) OX=216597 GN=dld PE=3 SV=1	0	278.195	69	38	100	38	1	576	65	6.96	217.84	38		FALSE	High	Master Protein	A0A0H3NDH4	Quinone-dependent D-lactate dehydrogenase OS=Salmonella typhimurium (strain SL1344) OX=216597 GN=dld PE=3 SV=1	0	278.195	69	38	30	38	1	576	65
FALSE	High	Master Protein	A0A0H3NF10	Peptidoglycan-binding protein LysM OS=Salmonella typhimurium (strain SL1344) OX=216597 GN=ygaU PE=4 SV=1	0	15.947	36	4	4	4	1	149	16.1	5.6	6.24	4		FALSE	High	Master Protein	A0A0H3NDZ5	Chemotaxis protein CheA OS=Salmonella typhimurium (strain SL1344) OX=216597 GN=cheA PE=4 SV=1	0	277.637	52	30	50	30	1	671	73	4.73	147.93	23		FALSE	High	Master Protein	A0A0H3NDZ5	Chemotaxis protein CheA OS=Salmonella typhimurium (strain SL1344) OX=216597 GN=cheA PE=4 SV=1	0	277.637	52	30	62	30	1	671	73
FALSE	High	Master Protein	A0A0H3NSV8	Peptidyl-prolyl cis-trans isomerase OS=Salmonella typhimurium (strain SL1344) OX=216597 GN=fkpA PE=3 SV=1	0	15.818	17	4	6	4	1	272	28.9	8.48	3.83	4		FALSE	High	Master Protein	A0A0H3NEQ4	Signal recognition particle protein OS=Salmonella typhimurium (strain SL1344) OX=216597 GN=ffh PE=3 SV=1	0	277.209	73	29	80	29	1	453	49.8	9.54	211.52	27		FALSE	High	Master Protein	A0A0H3NEQ4	Signal recognition particle protein OS=Salmonella typhimurium (strain SL1344) OX=216597 GN=ffh PE=3 SV=1	0	277.209	73	29	89	29	1	453	49.8
FALSE	High	Master Protein	A0A0H3NIU7	Acetyl-coenzyme A synthetase OS=Salmonella typhimurium (strain SL1344) OX=216597 GN=acs PE=3 SV=1	0	15.729	9	5	5	5	1	652	72.1	5.87	3.95	5		FALSE	High	Master Protein	A0A0H3N950	Succinate--CoA ligase [ADP-forming] subunit beta OS=Salmonella typhimurium (strain SL1344) OX=216597 GN=sucC PE=3 SV=1	0	277.11	65	27	126	27	1	388	41.5	5.41	346.18	26		FALSE	High	Master Protein	A0A0H3N950	Succinate--CoA ligase [ADP-forming] subunit beta OS=Salmonella typhimurium (strain SL1344) OX=216597 GN=sucC PE=3 SV=1	0	277.11	65	27	106	27	1	388	41.5
FALSE	High	Master Protein	A0A0H3NC19	Ribosome-binding ATPase YchF OS=Salmonella typhimurium (strain SL1344) OX=216597 GN=ychF PE=3 SV=1	0	15.709	17	5	6	5	1	363	39.6	4.97	3.96	5		FALSE	High	Master Protein	A0A0H3NME1	DNA-directed RNA polymerase subunit alpha OS=Salmonella typhimurium (strain SL1344) OX=216597 GN=pez PE=3 SV=1	0	277.019	91	28	109	28	1	329	36.5	5.06	282.03	26		FALSE	High	Master Protein	A0A0H3NME1	DNA-directed RNA polymerase subunit alpha OS=Salmonella typhimurium (strain SL1344) OX=216597 GN=pez PE=3 SV=1	0	277.019	91	28	57	28	1	329	36.5
FALSE	High	Master Protein	A0A0H3N9L3	Aminoacyl-histidine dipeptidase OS=Salmonella typhimurium (strain SL1344) OX=216597 GN=pepD PE=4 SV=1	0	15.685	13	6	6	6	1	485	52.4	5.36	6.45	6		FALSE	High	Master Protein	A0A0H3NDR5	Acetate kinase OS=Salmonella typhimurium (strain SL1344) OX=216597 GN=ackA PE=3 SV=1	0	276.658	69	19	69	19	1	400	43.2	6.38	212.72	16		FALSE	High	Master Protein	A0A0H3NDR5	Acetate kinase OS=Salmonella typhimurium (strain SL1344) OX=216597 GN=ackA PE=3 SV=1	0	276.658	69	19	56	19	1	400	43.2
FALSE	High	Master Protein	A0A0H3NFX0	Uracil phosphoribosyltransferase OS=Salmonella typhimurium (strain SL1344) OX=216597 GN=upp PE=3 SV=1	0	15.652	29	5	5	5	1	208	22.5	5.47	5.97	5		FALSE	High	Master Protein	A0A0H3NJ17	Alpha-D-glucose phosphate-specific phosphoglucomutase OS=Salmonella typhimurium (strain SL1344) OX=216597 GN=pgm PE=3 SV=1	0	275.586	70	31	94	31	1	546	58.1	5.96	238.22	29		FALSE	High	Master Protein	A0A0H3NJ17	Alpha-D-glucose phosphate-specific phosphoglucomutase OS=Salmonella typhimurium (strain SL1344) OX=216597 GN=pgm PE=3 SV=1	0	275.586	70	31	66	31	1	546	58.1
FALSE	High	Master Protein	A0A0H3NV83	Bifunctional purine biosynthesis protein PurH OS=Salmonella typhimurium (strain SL1344) OX=216597 GN=purH PE=3 SV=1	0	15.625	14	6	6	6	1	529	57.4	5.87	0	6		FALSE	High	Master Protein	A0A0H3NH34	Glycerol-3-phosphate-binding periplasmic protein (Fragment) OS=Salmonella typhimurium (strain SL1344) OX=216597 GN=ugpB PE=3 SV=1	0	273.906	73	31	103	31	1	430	47.5	6.95	244.25	30		FALSE	High	Master Protein	A0A0H3NH34	Glycerol-3-phosphate-binding periplasmic protein (Fragment) OS=Salmonella typhimurium (strain SL1344) OX=216597 GN=ugpB PE=3 SV=1	0	273.906	73	31	20	31	1	430	47.5
FALSE	High	Master Protein	A0A0H3NER6	Serine-type D-Ala-D-Ala carboxypeptidase OS=Salmonella typhimurium (strain SL1344) OX=216597 GN=dacC PE=3 SV=1	0	15.514	22	6	6	5	1	400	43.6	8.44	2.21	6		FALSE	High	Master Protein	A0A0H3NHT5	ATP-dependent RNA helicase RhlB OS=Salmonella typhimurium (strain SL1344) OX=216597 GN=rhlB PE=3 SV=1	0	273.814	81	28	66	28	1	421	47.1	7.43	162	27		FALSE	High	Master Protein	A0A0H3NHT5	ATP-dependent RNA helicase RhlB OS=Salmonella typhimurium (strain SL1344) OX=216597 GN=rhlB PE=3 SV=1	0	273.814	81	28	56	28	1	421	47.1
FALSE	High	Master Protein	A0A0H3NWA8	Isoaspartyl dipeptidase OS=Salmonella typhimurium (strain SL1344) OX=216597 GN=iadA PE=3 SV=1	0	15.507	18	6	7	6	1	390	40.3	5.96	1.83	6		FALSE	High	Master Protein	A0A0H3NFL3	RecBCD enzyme subunit RecB OS=Salmonella typhimurium (strain SL1344) OX=216597 GN=recB PE=3 SV=1	0	273.812	55	51	51	50	1	1181	133.7	5.62	103.51	43		FALSE	High	Master Protein	A0A0H3NFL3	RecBCD enzyme subunit RecB OS=Salmonella typhimurium (strain SL1344) OX=216597 GN=recB PE=3 SV=1	0	273.812	55	51	44	50	1	1181	133.7
FALSE	High	Master Protein	A0A0H3NGG8	Glutamate synthase [NADPH] large chain OS=Salmonella typhimurium (strain SL1344) OX=216597 GN=gltB PE=3 SV=1	0	15.505	5	7	7	7	1	1486	163.2	6.52	0	7		FALSE	High	Master Protein	A0A0H3NG19	DNA topoisomerase 4 subunit A OS=Salmonella typhimurium (strain SL1344) OX=216597 GN=parC PE=3 SV=1	0	272.288	60	35	68	35	1	752	84	6.57	146.87	29		FALSE	High	Master Protein	A0A0H3NG19	DNA topoisomerase 4 subunit A OS=Salmonella typhimurium (strain SL1344) OX=216597 GN=parC PE=3 SV=1	0	272.288	60	35	66	35	1	752	84
FALSE	High	Master Protein	A0A0H3NG44	Bifunctional protein HldE OS=Salmonella typhimurium (strain SL1344) OX=216597 GN=rfaE PE=3 SV=1	0	15.462	15	5	5	5	1	477	51.1	5.16	1.77	5		FALSE	High	Master Protein	A0A0H3NQ37	Phosphopentomutase OS=Salmonella typhimurium (strain SL1344) OX=216597 GN=deoB PE=3 SV=1	0	271.098	76	29	104	29	1	407	44.2	5.35	275.82	29		FALSE	High	Master Protein	A0A0H3NQ37	Phosphopentomutase OS=Salmonella typhimurium (strain SL1344) OX=216597 GN=deoB PE=3 SV=1	0	271.098	76	29	53	29	1	407	44.2
FALSE	High	Master Protein	A0A0H3NEJ1	ParA family protein OS=Salmonella typhimurium (strain SL1344) OX=216597 GN=SL1344_2594 PE=4 SV=1	0	15.443	20	6	6	6	1	361	39.9	6.62	2.48	6		FALSE	High	Master Protein	A0A0H3NI03	Citrate synthase OS=Salmonella typhimurium (strain SL1344) OX=216597 GN=prpC PE=3 SV=1	0	269.826	74	22	82	22	1	389	43.1	6.65	257.22	22		FALSE	High	Master Protein	A0A0H3NI03	Citrate synthase OS=Salmonella typhimurium (strain SL1344) OX=216597 GN=prpC PE=3 SV=1	0	269.826	74	22	12	22	1	389	43.1
FALSE	High	Master Protein	A0A0H3NJG5	Purine nucleoside phosphorylase DeoD-type OS=Salmonella typhimurium (strain SL1344) OX=216597 GN=deoD PE=3 SV=1	0	15.352	19	5	6	5	1	239	26	5.86	4.68	5		FALSE	High	Master Protein	A0A0H3NDN0	Ubiquinol oxidase subunit 2 OS=Salmonella typhimurium (strain SL1344) OX=216597 GN=cyoA PE=3 SV=1	0	269.591	65	17	102	17	1	318	35.3	8.44	271.01	16		FALSE	High	Master Protein	A0A0H3NDN0	Ubiquinol oxidase subunit 2 OS=Salmonella typhimurium (strain SL1344) OX=216597 GN=cyoA PE=3 SV=1	0	269.591	65	17	77	17	1	318	35.3
FALSE	High	Master Protein	A0A0H3NA94	3-oxoacyl-[acyl-carrier-protein] synthase 3 OS=Salmonella typhimurium (strain SL1344) OX=216597 GN=fabH PE=3 SV=1	0	15.316	16	4	4	4	1	317	33.5	5.63	4.54	4		FALSE	High	Master Protein	A0A0H3N9B0	RING-type E3 ubiquitin transferase OS=Salmonella typhimurium (strain SL1344) OX=216597 GN=slrP PE=3 SV=1	0	269.339	65	35	14	35	1	765	86.8	4.84	18.45	11		FALSE	High	Master Protein	A0A0H3N9B0	RING-type E3 ubiquitin transferase OS=Salmonella typhimurium (strain SL1344) OX=216597 GN=slrP PE=3 SV=1	0	269.339	65	35	69	35	1	765	86.8
FALSE	High	Master Protein	A0A0H3NHH6	Periplasmic trehalase OS=Salmonella typhimurium (strain SL1344) OX=216597 GN=treA PE=3 SV=1	0	15.315	16	7	8	7	1	570	63.5	5.52	1.88	7		FALSE	High	Master Protein	A0A0H3NKT7	Adenylosuccinate synthetase OS=Salmonella typhimurium (strain SL1344) OX=216597 GN=purA PE=3 SV=1	0	268.735	74	34	86	34	1	432	47.3	5.49	232.98	31		FALSE	High	Master Protein	A0A0H3NKT7	Adenylosuccinate synthetase OS=Salmonella typhimurium (strain SL1344) OX=216597 GN=purA PE=3 SV=1	0	268.735	74	34	82	34	1	432	47.3
FALSE	High	Master Protein	A0A0H3NG02	Possible oxidoreductase OS=Salmonella typhimurium (strain SL1344) OX=216597 GN=yghA PE=4 SV=1	0	15.243	17	4	4	4	1	294	31.4	6.4	7.51	4		FALSE	High	Master Protein	A0A0H3N7F3	Carbamoyl-phosphate synthase large chain OS=Salmonella typhimurium (strain SL1344) OX=216597 GN=carB PE=3 SV=1	0	268.561	46	38	47	38	1	1075	118.1	5.25	106.18	32		FALSE	High	Master Protein	A0A0H3N7F3	Carbamoyl-phosphate synthase large chain OS=Salmonella typhimurium (strain SL1344) OX=216597 GN=carB PE=3 SV=1	0	268.561	46	38	53	38	1	1075	118.1
FALSE	High	Master Protein	A0A0H3NGB7	Superoxide dismutase OS=Salmonella typhimurium (strain SL1344) OX=216597 GN=sodB PE=3 SV=1	0	15.188	23	4	5	4	1	193	21.3	5.95	5.09	4		FALSE	High	Master Protein	A0A0H3NGZ8	H(+)-transporting two-sector ATPase OS=Salmonella typhimurium (strain SL1344) OX=216597 GN=invC PE=3 SV=1	0	268.004	77	37	37	37	1	431	47.6	6.35	79.18	19		FALSE	High	Master Protein	A0A0H3NGZ8	H(+)-transporting two-sector ATPase OS=Salmonella typhimurium (strain SL1344) OX=216597 GN=invC PE=3 SV=1	0	268.004	77	37	101	37	1	431	47.6
FALSE	High	Master Protein	A0A0H3NGF6	Fumarate hydratase class I OS=Salmonella typhimurium (strain SL1344) OX=216597 GN=fumA PE=3 SV=1	0	15.174	11	5	5	5	1	548	60.2	6.7	2	5		FALSE	High	Master Protein	A0A0H3NIG4	Acriflavin resistance protein A OS=Salmonella typhimurium (strain SL1344) OX=216597 GN=acrA PE=3 SV=1	0	267.473	76	29	95	27	1	397	42.2	8.41	246.92	28		FALSE	High	Master Protein	A0A0H3NIG4	Acriflavin resistance protein A OS=Salmonella typhimurium (strain SL1344) OX=216597 GN=acrA PE=3 SV=1	0	267.473	76	29	110	27	1	397	42.2
FALSE	High	Master Protein	A0A0H3NXK9	Colicin Ib protein OS=Salmonella typhimurium (strain SL1344) OX=216597 GN=cib PE=3 SV=1	0	15.107	9	5	5	5	1	626	70	9.03	3.84	5		FALSE	High	Master Protein	A0A0H3NNW3	Catalase-peroxidase OS=Salmonella typhimurium (strain SL1344) OX=216597 GN=katG PE=3 SV=1	0	266.769	53	38	78	38	1	726	79.6	5.34	182.87	32		FALSE	High	Master Protein	A0A0H3NNW3	Catalase-peroxidase OS=Salmonella typhimurium (strain SL1344) OX=216597 GN=katG PE=3 SV=1	0	266.769	53	38	94	38	1	726	79.6
FALSE	High	Master Protein	A0A0H3NNL2	Glutamine synthetase OS=Salmonella typhimurium (strain SL1344) OX=216597 GN=glnA PE=3 SV=1	0	15.086	13	5	6	5	1	469	51.8	5.6	1.95	5		FALSE	High	Master Protein	A0A0H3NH83	Histidine kinase OS=Salmonella typhimurium (strain SL1344) OX=216597 GN=barA PE=4 SV=1	0	265.17	54	35	43	35	1	918	102.5	5.99	98.75	29		FALSE	High	Master Protein	A0A0H3NH83	Histidine kinase OS=Salmonella typhimurium (strain SL1344) OX=216597 GN=barA PE=4 SV=1	0	265.17	54	35	54	35	1	918	102.5
FALSE	High	Master Protein	E1WGF0	Arginine--tRNA ligase OS=Salmonella typhimurium (strain SL1344) OX=216597 GN=argS PE=3 SV=1	0	15.005	11	6	6	6	1	577	64.2	5.77	1.76	6		FALSE	High	Master Protein	A0A0H3NIW5	2',3'-cyclic-nucleotide 2'-phosphodiesterase/3'-nucleotidase OS=Salmonella typhimurium (strain SL1344) OX=216597 GN=cpdB PE=3 SV=1	0	265.113	64	32	68	32	1	647	70.5	6	192.14	32		FALSE	High	Master Protein	A0A0H3NIW5	2',3'-cyclic-nucleotide 2'-phosphodiesterase/3'-nucleotidase OS=Salmonella typhimurium (strain SL1344) OX=216597 GN=cpdB PE=3 SV=1	0	265.113	64	32	14	32	1	647	70.5
FALSE	High	Master Protein	A0A0H3NJ02	Bifunctional hydroxymethylpyrimidine kinase/phosphomethylpyrimidine kinase OS=Salmonella typhimurium (strain SL1344) OX=216597 GN=thiD PE=4 SV=1	0	14.93	16	2	6	2	1	266	28.5	6.44	6.87	2		FALSE	High	Master Protein	A0A0H3NGL0	Biotin carboxylase OS=Salmonella typhimurium (strain SL1344) OX=216597 GN=accC PE=4 SV=1	0	263.56	56	23	82	23	1	419	46	6.6	204.3	22		FALSE	High	Master Protein	A0A0H3NGL0	Biotin carboxylase OS=Salmonella typhimurium (strain SL1344) OX=216597 GN=accC PE=4 SV=1	0	263.56	56	23	72	23	1	419	46
FALSE	High	Master Protein	A0A0H3NK11	NAD(P)H dehydrogenase (quinone) OS=Salmonella typhimurium (strain SL1344) OX=216597 GN=wrbA PE=3 SV=1	0	14.821	32	4	5	4	1	198	20.9	6.16	0	4		FALSE	High	Master Protein	A0A0H3NED8	Peptidoglycan-associated protein OS=Salmonella typhimurium (strain SL1344) OX=216597 GN=pal PE=3 SV=1	0	263.352	82	20	81	20	1	174	18.9	6.8	213.46	12		FALSE	High	Master Protein	A0A0H3NED8	Peptidoglycan-associated protein OS=Salmonella typhimurium (strain SL1344) OX=216597 GN=pal PE=3 SV=1	0	263.352	82	20	137	20	1	174	18.9
FALSE	High	Master Protein	A0A0H3NBY3	Universal stress protein UspF OS=Salmonella typhimurium (strain SL1344) OX=216597 GN=ynaF PE=3 SV=1	0	14.817	29	4	5	4	1	144	15.7	6.38	7.85	4		FALSE	High	Master Protein	A0A0H3NH38	Transcriptional regulatory protein TyrR OS=Salmonella typhimurium (strain SL1344) OX=216597 GN=tyrR PE=4 SV=1	0	262.819	59	32	76	31	1	513	57.6	5.97	180.17	31		FALSE	High	Master Protein	A0A0H3NH38	Transcriptional regulatory protein TyrR OS=Salmonella typhimurium (strain SL1344) OX=216597 GN=tyrR PE=4 SV=1	0	262.819	59	32	59	31	1	513	57.6
FALSE	High	Master Protein	A0A0H3NBQ5	Nitrate reductase (quinone) OS=Salmonella typhimurium (strain SL1344) OX=216597 GN=narZ PE=3 SV=1	0	14.675	6	7	7	7	1	1246	140	6.6	0	7		FALSE	High	Master Protein	A0A0H3NGG9	NAD(P) transhydrogenase subunit alpha OS=Salmonella typhimurium (strain SL1344) OX=216597 GN=pntA PE=3 SV=1	0	262.414	60	27	88	27	1	509	54.2	5.85	196.18	25		FALSE	High	Master Protein	A0A0H3NGG9	NAD(P) transhydrogenase subunit alpha OS=Salmonella typhimurium (strain SL1344) OX=216597 GN=pntA PE=3 SV=1	0	262.414	60	27	112	27	1	509	54.2
FALSE	High	Master Protein	A0A0H3NKP0	Translation initiation factor IF-3 OS=Salmonella typhimurium (strain SL1344) OX=216597 GN=infC PE=3 SV=1	0	14.667	37	4	5	4	1	180	20.6	9.52	2.91	4		FALSE	High	Master Protein	A0A0H3NF48	Asparagine--tRNA ligase OS=Salmonella typhimurium (strain SL1344) OX=216597 GN=asnCa PE=3 SV=1	0	260.551	68	34	109	34	1	466	52.5	5.25	297.87	29		FALSE	High	Master Protein	A0A0H3NF48	Asparagine--tRNA ligase OS=Salmonella typhimurium (strain SL1344) OX=216597 GN=asnCa PE=3 SV=1	0	260.551	68	34	97	34	1	466	52.5
FALSE	High	Master Protein	A0A0H3NDE2	Enoyl-[acyl-carrier-protein] reductase [NADH] OS=Salmonella typhimurium (strain SL1344) OX=216597 GN=fabI PE=3 SV=1	0	14.545	34	6	6	6	1	262	27.7	5.86	6.27	6		FALSE	High	Master Protein	A0A0H3NCZ1	30S ribosomal protein S2 OS=Salmonella typhimurium (strain SL1344) OX=216597 GN=rpsB PE=3 SV=1	0	260.453	84	24	112	24	1	241	26.7	7.14	243.94	23		FALSE	High	Master Protein	A0A0H3NCZ1	30S ribosomal protein S2 OS=Salmonella typhimurium (strain SL1344) OX=216597 GN=rpsB PE=3 SV=1	0	260.453	84	24	122	24	1	241	26.7
FALSE	High	Master Protein	A0A0H3NBS8	Gamma-aminobutyraldehyde dehydrogenase OS=Salmonella typhimurium (strain SL1344) OX=216597 GN=ydcW PE=3 SV=1	0	14.019	18	5	5	5	1	481	52	5.8	3.47	5		FALSE	High	Master Protein	A0A0H3P192	DNA replication OS=Salmonella typhimurium (strain SL1344) OX=216597 GN=repA2 PE=4 SV=1	0	260.335	78	30	54	30	1	329	37.5	9.63	121.48	24		FALSE	High	Master Protein	A0A0H3P192	DNA replication OS=Salmonella typhimurium (strain SL1344) OX=216597 GN=repA2 PE=4 SV=1	0	260.335	78	30	82	30	1	329	37.5
FALSE	High	Master Protein	A0A0H3NUB6	Ketol-acid reductoisomerase (NADP(+)) OS=Salmonella typhimurium (strain SL1344) OX=216597 GN=ilvC PE=3 SV=1	0	13.852	9	4	5	4	1	491	53.9	5.25	5.83	4		FALSE	High	Master Protein	A0A0H3NGR7	NAD-dependent malic enzyme OS=Salmonella typhimurium (strain SL1344) OX=216597 GN=sfcA PE=3 SV=1	0	260.174	69	29	82	29	1	565	62.9	5.43	215.94	29		FALSE	High	Master Protein	A0A0H3NGR7	NAD-dependent malic enzyme OS=Salmonella typhimurium (strain SL1344) OX=216597 GN=sfcA PE=3 SV=1	0	260.174	69	29	57	29	1	565	62.9
FALSE	High	Master Protein	A0A0H3NB52	Mannose-6-phosphate isomerase OS=Salmonella typhimurium (strain SL1344) OX=216597 GN=manA PE=3 SV=1	0	13.824	15	4	4	4	1	391	42.6	5.69	1.67	4		FALSE	High	Master Protein	A0A0H3NLS6	Phosphoenolpyruvate--protein phosphotransferase OS=Salmonella typhimurium (strain SL1344) OX=216597 GN=ptsP PE=3 SV=1	0	260.089	62	36	52	36	1	748	83.6	5.94	128.92	27		FALSE	High	Master Protein	A0A0H3NLS6	Phosphoenolpyruvate--protein phosphotransferase OS=Salmonella typhimurium (strain SL1344) OX=216597 GN=ptsP PE=3 SV=1	0	260.089	62	36	62	36	1	748	83.6
FALSE	High	Master Protein	A0A0H3NHL9	Phosphotransferase enzyme II, D component OS=Salmonella typhimurium (strain SL1344) OX=216597 GN=SL1344_1761 PE=4 SV=1	0	13.821	15	4	4	4	1	286	31.2	9.54	5.34	4		FALSE	High	Master Protein	A0A0H3NIH0	3-hydroxy-5-phosphonooxypentane-2,4-dione thiolase OS=Salmonella typhimurium (strain SL1344) OX=216597 GN=yneB PE=3 SV=1	0	259.809	91	21	105	21	1	291	31.7	6.44	274.42	21		FALSE	High	Master Protein	A0A0H3NIH0	3-hydroxy-5-phosphonooxypentane-2,4-dione thiolase OS=Salmonella typhimurium (strain SL1344) OX=216597 GN=yneB PE=3 SV=1	0	259.809	91	21	50	21	1	291	31.7
FALSE	High	Master Protein	A0A0H3NCW1	DUF945 domain-containing protein OS=Salmonella typhimurium (strain SL1344) OX=216597 GN=ydgA PE=4 SV=1	0	13.752	16	6	6	6	1	502	54.3	5.36	2.26	6		FALSE	High	Master Protein	A0A0H3NCQ6	Methyl-accepting chemotaxis protein II OS=Salmonella typhimurium (strain SL1344) OX=216597 GN=cheM PE=4 SV=1	0	259.752	64	25	65	22	1	553	59.6	5.19	168.44	24		FALSE	High	Master Protein	A0A0H3NCQ6	Methyl-accepting chemotaxis protein II OS=Salmonella typhimurium (strain SL1344) OX=216597 GN=cheM PE=4 SV=1	0	259.752	64	25	83	22	1	553	59.6
FALSE	High	Master Protein	A0A0H3NBY9	DNA-binding protein H-NS OS=Salmonella typhimurium (strain SL1344) OX=216597 GN=hns PE=1 SV=1	0	13.738	31	5	5	5	1	137	15.5	5.29	2.33	5		FALSE	High	Master Protein	A0A0H3NAI9	Glucans biosynthesis protein G OS=Salmonella typhimurium (strain SL1344) OX=216597 GN=mdoG PE=3 SV=1	0	258.171	57	30	76	30	1	511	57.8	8.38	166.81	30		FALSE	High	Master Protein	A0A0H3NAI9	Glucans biosynthesis protein G OS=Salmonella typhimurium (strain SL1344) OX=216597 GN=mdoG PE=3 SV=1	0	258.171	57	30	24	30	1	511	57.8
FALSE	High	Master Protein	A0A0H3NGP6	30S ribosomal protein S4 OS=Salmonella typhimurium (strain SL1344) OX=216597 GN=rpsD PE=3 SV=1	0	13.73	21	4	5	4	1	206	23.5	10.02	8.27	4		FALSE	High	Master Protein	A0A0H3NJJ6	Ribonucleoside-diphosphate reductase OS=Salmonella typhimurium (strain SL1344) OX=216597 GN=nrdB PE=3 SV=1	0	257.49	64	25	56	25	1	376	43.5	4.81	136.7	22		FALSE	High	Master Protein	A0A0H3NJJ6	Ribonucleoside-diphosphate reductase OS=Salmonella typhimurium (strain SL1344) OX=216597 GN=nrdB PE=3 SV=1	0	257.49	64	25	60	25	1	376	43.5
FALSE	High	Master Protein	A0A0H3NBC6	ATP-dependent Clp protease ATP-binding subunit ClpA OS=Salmonella typhimurium (strain SL1344) OX=216597 GN=clpA PE=3 SV=1	0	13.721	9	6	7	6	1	758	84	6.24	1.75	6		FALSE	High	Master Protein	A0A0H3ND26	Dehydratase OS=Salmonella typhimurium (strain SL1344) OX=216597 GN=rfbH PE=3 SV=1	0	257.359	62	31	105	31	1	437	48.1	5.4	257.84	31		FALSE	High	Master Protein	A0A0H3ND26	Dehydratase OS=Salmonella typhimurium (strain SL1344) OX=216597 GN=rfbH PE=3 SV=1	0	257.359	62	31	79	31	1	437	48.1
FALSE	High	Master Protein	A0A0H3NYF3	Plasmid partition protein B OS=Salmonella typhimurium (strain SL1344) OX=216597 GN=parB PE=3 SV=1	0	13.695	20	7	7	7	1	325	36.8	8.05	1.79	7		FALSE	High	Master Protein	A0A0H3NBC6	ATP-dependent Clp protease ATP-binding subunit ClpA OS=Salmonella typhimurium (strain SL1344) OX=216597 GN=clpA PE=3 SV=1	0	256.663	61	33	75	33	1	758	84	6.24	206.2	31		FALSE	High	Master Protein	A0A0H3NBC6	ATP-dependent Clp protease ATP-binding subunit ClpA OS=Salmonella typhimurium (strain SL1344) OX=216597 GN=clpA PE=3 SV=1	0	256.663	61	33	55	33	1	758	84
FALSE	High	Master Protein	A0A0H3N8Z8	PTS N-acetyl glucosamine transporter subunit IIABC OS=Salmonella typhimurium (strain SL1344) OX=216597 GN=nagE PE=4 SV=1	0	13.568	7	4	4	4	1	650	68.4	6.25	7.6	4		FALSE	High	Master Protein	A0A0H3NPT7	Serine hydroxymethyltransferase OS=Salmonella typhimurium (strain SL1344) OX=216597 GN=glyA PE=3 SV=1	0	256.519	65	21	82	21	1	417	45.4	6.48	214.52	20		FALSE	High	Master Protein	A0A0H3NPT7	Serine hydroxymethyltransferase OS=Salmonella typhimurium (strain SL1344) OX=216597 GN=glyA PE=3 SV=1	0	256.519	65	21	48	21	1	417	45.4
FALSE	High	Master Protein	A0A0H3N8B3	Proline--tRNA ligase OS=Salmonella typhimurium (strain SL1344) OX=216597 GN=proS PE=3 SV=1	0	13.524	9	4	4	4	1	572	63.5	5.31	1.96	4		FALSE	High	Master Protein	A0A0H3NCM7	Glucose-6-phosphate 1-dehydrogenase OS=Salmonella typhimurium (strain SL1344) OX=216597 GN=zwf PE=3 SV=1	0	256.374	68	35	103	35	1	491	55.9	5.73	212.39	35		FALSE	High	Master Protein	A0A0H3NCM7	Glucose-6-phosphate 1-dehydrogenase OS=Salmonella typhimurium (strain SL1344) OX=216597 GN=zwf PE=3 SV=1	0	256.374	68	35	72	35	1	491	55.9
FALSE	High	Master Protein	A0A0H3N7I0	Chaperone protein DnaJ OS=Salmonella typhimurium (strain SL1344) OX=216597 GN=dnaJ PE=3 SV=1	0	13.52	16	6	7	6	1	379	41.3	8.15	1.76	6		FALSE	High	Master Protein	A0A0H3NC50	3-oxoacyl-[acyl-carrier-protein] synthase 2 OS=Salmonella typhimurium (strain SL1344) OX=216597 GN=fabF PE=3 SV=1	0	255.727	77	20	106	20	1	413	42.9	5.95	287.34	18		FALSE	High	Master Protein	A0A0H3NC50	3-oxoacyl-[acyl-carrier-protein] synthase 2 OS=Salmonella typhimurium (strain SL1344) OX=216597 GN=fabF PE=3 SV=1	0	255.727	77	20	67	20	1	413	42.9
FALSE	High	Master Protein	A0A0H3NH79	Cyclic di-GMP-binding protein OS=Salmonella typhimurium (strain SL1344) OX=216597 GN=yhjN PE=3 SV=1	0	13.364	8	5	5	5	1	766	84.2	6.27	0	5		FALSE	High	Master Protein	A0A0H3NFQ5	Transaldolase OS=Salmonella typhimurium (strain SL1344) OX=216597 GN=tal PE=3 SV=1	0	255.68	86	27	124	25	1	316	35.6	6.46	313.33	27		FALSE	High	Master Protein	A0A0H3NFQ5	Transaldolase OS=Salmonella typhimurium (strain SL1344) OX=216597 GN=tal PE=3 SV=1	0	255.68	86	27	64	25	1	316	35.6
FALSE	High	Master Protein	A0A0H3NID8	30S ribosomal protein S5 OS=Salmonella typhimurium (strain SL1344) OX=216597 GN=rpsE PE=3 SV=1	0	13.307	34	5	7	5	1	167	17.6	10.11	3.72	5		FALSE	High	Master Protein	A0A0H3NE98	Ornithine decarboxylase SpeF OS=Salmonella typhimurium (strain SL1344) OX=216597 GN=speF PE=3 SV=1	0	254.39	66	35	32	34	1	732	82.4	5.99	67.33	18		FALSE	High	Master Protein	A0A0H3NE98	Ornithine decarboxylase SpeF OS=Salmonella typhimurium (strain SL1344) OX=216597 GN=speF PE=3 SV=1	0	254.39	66	35	76	34	1	732	82.4
FALSE	High	Master Protein	A0A0H3NPA2	Hypothetical type-I secretion protein OS=Salmonella typhimurium (strain SL1344) OX=216597 GN=siiC PE=3 SV=1	0	13.221	14	5	5	5	1	439	50.5	6.47	1.64	5		FALSE	High	Master Protein	A0A0H3N9M5	Serine--tRNA ligase OS=Salmonella typhimurium (strain SL1344) OX=216597 GN=serS PE=3 SV=1	0	253.405	72	29	85	29	1	430	48.6	5.58	203.11	27		FALSE	High	Master Protein	A0A0H3N9M5	Serine--tRNA ligase OS=Salmonella typhimurium (strain SL1344) OX=216597 GN=serS PE=3 SV=1	0	253.405	72	29	57	29	1	430	48.6
FALSE	High	Master Protein	A0A0H3N8W6	Carbamoyl-phosphate synthase small chain OS=Salmonella typhimurium (strain SL1344) OX=216597 GN=carA PE=3 SV=1	0	13.125	15	5	5	5	1	382	41.6	6.48	1.97	5		FALSE	High	Master Protein	A0A0H3NHD1	UTP--glucose-1-phosphate uridylyltransferase OS=Salmonella typhimurium (strain SL1344) OX=216597 GN=galU PE=3 SV=1	0	253.333	77	18	75	18	1	302	32.9	5.16	229.14	17		FALSE	High	Master Protein	A0A0H3NHD1	UTP--glucose-1-phosphate uridylyltransferase OS=Salmonella typhimurium (strain SL1344) OX=216597 GN=galU PE=3 SV=1	0	253.333	77	18	50	18	1	302	32.9
FALSE	High	Master Protein	A0A0H3NHP0	DNA gyrase subunit B OS=Salmonella typhimurium (strain SL1344) OX=216597 GN=gyrB PE=3 SV=1	0	12.973	8	6	7	6	1	804	89.8	6.15	1.6	6		FALSE	High	Master Protein	A0A0H3NJL8	Uroporphyrinogen III methylase OS=Salmonella typhimurium (strain SL1344) OX=216597 GN=hemX PE=4 SV=1	0	253.286	76	28	81	28	1	389	42.3	4.82	222.99	26		FALSE	High	Master Protein	A0A0H3NJL8	Uroporphyrinogen III methylase OS=Salmonella typhimurium (strain SL1344) OX=216597 GN=hemX PE=4 SV=1	0	253.286	76	28	75	28	1	389	42.3
FALSE	High	Master Protein	A0A0H3P177	TraT complement resistance protein OS=Salmonella typhimurium (strain SL1344) OX=216597 GN=traT PE=3 SV=1	0	12.973	21	5	6	5	1	243	26.2	8.97	6.82	5		FALSE	High	Master Protein	A0A0H3N9C1	Bifunctional uridylyltransferase/uridylyl-removing enzyme OS=Salmonella typhimurium (strain SL1344) OX=216597 GN=glnD PE=3 SV=1	0	253.26	54	45	59	45	1	890	102.2	6.95	117.28	33		FALSE	High	Master Protein	A0A0H3N9C1	Bifunctional uridylyltransferase/uridylyl-removing enzyme OS=Salmonella typhimurium (strain SL1344) OX=216597 GN=glnD PE=3 SV=1	0	253.26	54	45	69	45	1	890	102.2
FALSE	High	Master Protein	A0A0H3NDN0	Ubiquinol oxidase subunit 2 OS=Salmonella typhimurium (strain SL1344) OX=216597 GN=cyoA PE=3 SV=1	0	12.965	10	4	4	4	1	318	35.3	8.44	4.51	4		FALSE	High	Master Protein	A0A0H3NIV6	AsmA family protein OS=Salmonella typhimurium (strain SL1344) OX=216597 GN=yhjG PE=4 SV=1	0	252.827	59	33	75	33	1	686	74.7	8.62	194	33		FALSE	High	Master Protein	A0A0H3NIV6	AsmA family protein OS=Salmonella typhimurium (strain SL1344) OX=216597 GN=yhjG PE=4 SV=1	0	252.827	59	33	36	33	1	686	74.7
FALSE	High	Master Protein	A0A0H3NKF9	Cysteine desulfurase IscS OS=Salmonella typhimurium (strain SL1344) OX=216597 GN=iscS PE=3 SV=1	0	12.948	15	4	4	4	1	404	45.1	6.18	4.64	4		FALSE	High	Master Protein	A0A0H3NKR7	Hypothetical membrane protein OS=Salmonella typhimurium (strain SL1344) OX=216597 GN=yjeP PE=3 SV=1	0	252.02	40	41	50	41	1	1100	122.4	6.62	124.74	35		FALSE	High	Master Protein	A0A0H3NKR7	Hypothetical membrane protein OS=Salmonella typhimurium (strain SL1344) OX=216597 GN=yjeP PE=3 SV=1	0	252.02	40	41	48	41	1	1100	122.4
FALSE	High	Master Protein	A0A0H3NEE6	Elongation factor 4 OS=Salmonella typhimurium (strain SL1344) OX=216597 GN=lepA PE=3 SV=1	0	12.933	11	6	6	6	1	599	66.5	5.6	0	6		FALSE	High	Master Protein	A0A0H3NIX6	Class I fructose-bisphosphate aldolase OS=Salmonella typhimurium (strain SL1344) OX=216597 GN=fbaB PE=4 SV=1	0	251.858	68	23	121	23	1	350	38.1	6.87	345	23		FALSE	High	Master Protein	A0A0H3NIX6	Class I fructose-bisphosphate aldolase OS=Salmonella typhimurium (strain SL1344) OX=216597 GN=fbaB PE=4 SV=1	0	251.858	68	23	55	23	1	350	38.1
FALSE	High	Master Protein	A0A0H3N9M5	Serine--tRNA ligase OS=Salmonella typhimurium (strain SL1344) OX=216597 GN=serS PE=3 SV=1	0	12.912	15	5	5	5	1	430	48.6	5.58	1.82	5		FALSE	High	Master Protein	A0A0H3NFE8	Hypothetical transcriptional regulator OS=Salmonella typhimurium (strain SL1344) OX=216597 GN=SL1344_2330 PE=4 SV=1	0	251.399	74	26	19	26	1	475	53.4	6.7	37.49	12		FALSE	High	Master Protein	A0A0H3NFE8	Hypothetical transcriptional regulator OS=Salmonella typhimurium (strain SL1344) OX=216597 GN=SL1344_2330 PE=4 SV=1	0	251.399	74	26	74	26	1	475	53.4
FALSE	High	Master Protein	A0A0H3NCF5	NH(3)-dependent NAD(+) synthetase OS=Salmonella typhimurium (strain SL1344) OX=216597 GN=nadE PE=3 SV=1	0	12.904	27	5	5	5	1	275	30.5	5.57	4.15	5		FALSE	High	Master Protein	A0A0H3NXK9	Colicin Ib protein OS=Salmonella typhimurium (strain SL1344) OX=216597 GN=cib PE=3 SV=1	0	251.354	57	41	98	41	1	626	70	9.03	227.27	41		FALSE	High	Master Protein	A0A0H3NXK9	Colicin Ib protein OS=Salmonella typhimurium (strain SL1344) OX=216597 GN=cib PE=3 SV=1	0	251.354	57	41	19	41	1	626	70
FALSE	High	Master Protein	A0A0H3NVC6	Aspartokinase OS=Salmonella typhimurium (strain SL1344) OX=216597 GN=lysC PE=3 SV=1	0	12.842	12	4	6	4	1	449	48.6	5.16	4.19	4		FALSE	High	Master Protein	A0A0H3NEM7	Outer membrane protein X OS=Salmonella typhimurium (strain SL1344) OX=216597 GN=ompX PE=3 SV=1	0	251.024	74	17	129	17	1	171	18.5	6.1	396.26	14		FALSE	High	Master Protein	A0A0H3NEM7	Outer membrane protein X OS=Salmonella typhimurium (strain SL1344) OX=216597 GN=ompX PE=3 SV=1	0	251.024	74	17	139	17	1	171	18.5
FALSE	High	Master Protein	A0A0H3NME6	Protein translocase subunit SecY OS=Salmonella typhimurium (strain SL1344) OX=216597 GN=prlA PE=3 SV=1	0	12.821	14	5	5	5	1	443	48.5	9.89	3.13	5		FALSE	High	Master Protein	A0A0H3NCU4	Tyrosine--tRNA ligase OS=Salmonella typhimurium (strain SL1344) OX=216597 GN=tyrS PE=3 SV=1	0	251.015	70	24	84	24	1	424	47.3	5.8	264.99	23		FALSE	High	Master Protein	A0A0H3NCU4	Tyrosine--tRNA ligase OS=Salmonella typhimurium (strain SL1344) OX=216597 GN=tyrS PE=3 SV=1	0	251.015	70	24	70	24	1	424	47.3
FALSE	High	Master Protein	A0A0H3NJR8	Fatty acid oxidation complex subunit alpha OS=Salmonella typhimurium (strain SL1344) OX=216597 GN=fadB PE=3 SV=1	0	12.791	8	7	7	7	1	729	79.5	6.51	1.84	7		FALSE	High	Master Protein	A0A0H3NI01	Outer membrane channel protein TolC OS=Salmonella typhimurium (strain SL1344) OX=216597 GN=tolC PE=3 SV=1	0	250.6	71	26	74	26	1	491	53.7	5.63	216.73	22		FALSE	High	Master Protein	A0A0H3NI01	Outer membrane channel protein TolC OS=Salmonella typhimurium (strain SL1344) OX=216597 GN=tolC PE=3 SV=1	0	250.6	71	26	95	26	1	491	53.7
FALSE	High	Master Protein	A0A0H3NB04	Hypothetical outer membrane protein OS=Salmonella typhimurium (strain SL1344) OX=216597 GN=SL1344_1263 PE=4 SV=1	0	12.714	14	3	3	3	1	319	34.8	6.32	1.78	3		FALSE	High	Master Protein	A0A0H3NGG7	Aerobic respiration control sensor protein OS=Salmonella typhimurium (strain SL1344) OX=216597 GN=arcB PE=4 SV=1	0	249.227	52	40	59	40	1	778	87.9	5.14	139.88	31		FALSE	High	Master Protein	A0A0H3NGG7	Aerobic respiration control sensor protein OS=Salmonella typhimurium (strain SL1344) OX=216597 GN=arcB PE=4 SV=1	0	249.227	52	40	60	40	1	778	87.9
FALSE	High	Master Protein	A0A0H3NE87	4-hydroxy-tetrahydrodipicolinate synthase OS=Salmonella typhimurium (strain SL1344) OX=216597 GN=dapA PE=3 SV=1	0	12.641	18	4	4	4	1	292	31.3	6.06	3.63	4		FALSE	High	Master Protein	A0A0H3NEC5	GTPase Der OS=Salmonella typhimurium (strain SL1344) OX=216597 GN=engA PE=3 SV=1	0	248.81	66	32	77	32	1	490	54.9	6.09	168.08	31		FALSE	High	Master Protein	A0A0H3NEC5	GTPase Der OS=Salmonella typhimurium (strain SL1344) OX=216597 GN=engA PE=3 SV=1	0	248.81	66	32	71	32	1	490	54.9
FALSE	High	Master Protein	A0A0H3NKR1	50S ribosomal protein L19 OS=Salmonella typhimurium (strain SL1344) OX=216597 GN=rpl19 PE=3 SV=1	0	12.633	42	5	5	5	1	115	13.1	10.8	5.82	5		FALSE	High	Master Protein	A0A0H3NF14	4-aminobutyrate aminotransferase OS=Salmonella typhimurium (strain SL1344) OX=216597 GN=gabT PE=3 SV=1	0	248.551	72	25	79	25	1	427	45.6	6.4	220.76	24		FALSE	High	Master Protein	A0A0H3NF14	4-aminobutyrate aminotransferase OS=Salmonella typhimurium (strain SL1344) OX=216597 GN=gabT PE=3 SV=1	0	248.551	72	25	24	25	1	427	45.6
FALSE	High	Master Protein	A0A0H3NGI3	50S ribosomal protein L13 OS=Salmonella typhimurium (strain SL1344) OX=216597 GN=rplM PE=3 SV=1	0	12.621	44	6	6	6	1	142	16	9.91	4.18	6		FALSE	High	Master Protein	A0A0H3NL96	Methyl-accepting chemotaxis protein OS=Salmonella typhimurium (strain SL1344) OX=216597 GN=tsr PE=4 SV=1	0	247.575	68	29	53	26	1	553	60.1	5.01	133.56	24		FALSE	High	Master Protein	A0A0H3NL96	Methyl-accepting chemotaxis protein OS=Salmonella typhimurium (strain SL1344) OX=216597 GN=tsr PE=4 SV=1	0	247.575	68	29	95	26	1	553	60.1
FALSE	High	Master Protein	A0A0H3NHZ9	DNA polymerase I OS=Salmonella typhimurium (strain SL1344) OX=216597 GN=polA PE=3 SV=1	0	12.568	6	4	4	4	1	928	103.1	5.72	0	4		FALSE	High	Master Protein	A0A0H3NEH2	Urocanate hydratase OS=Salmonella typhimurium (strain SL1344) OX=216597 GN=hutU PE=3 SV=1	0	247.452	59	24	72	24	1	561	61.4	6.57	205.34	23		FALSE	High	Master Protein	A0A0H3NEH2	Urocanate hydratase OS=Salmonella typhimurium (strain SL1344) OX=216597 GN=hutU PE=3 SV=1	0	247.452	59	24	37	24	1	561	61.4
FALSE	High	Master Protein	A0A0H3NF14	4-aminobutyrate aminotransferase OS=Salmonella typhimurium (strain SL1344) OX=216597 GN=gabT PE=3 SV=1	0	12.385	15	5	5	5	1	427	45.6	6.4	3.63	5		FALSE	High	Master Protein	A0A0H3NKX9	DNA helicase OS=Salmonella typhimurium (strain SL1344) OX=216597 GN=SL1344_2752 PE=4 SV=1	0	247.381	52	35	32	35	1	660	76	5.67	53.19	18		FALSE	High	Master Protein	A0A0H3NKX9	DNA helicase OS=Salmonella typhimurium (strain SL1344) OX=216597 GN=SL1344_2752 PE=4 SV=1	0	247.381	52	35	84	35	1	660	76
FALSE	High	Master Protein	A0A0H3NIF8	Conserved hypothetical lipoprotein OS=Salmonella typhimurium (strain SL1344) OX=216597 GN=ybaY PE=4 SV=1	0	12.22	57	4	4	4	1	189	19.5	8.75	2.43	4		FALSE	High	Master Protein	A0A0H3NL27	Arginine deiminase OS=Salmonella typhimurium (strain SL1344) OX=216597 GN=arcA PE=3 SV=1	0	246.913	80	26	65	26	1	406	45.5	5.78	137.02	23		FALSE	High	Master Protein	A0A0H3NL27	Arginine deiminase OS=Salmonella typhimurium (strain SL1344) OX=216597 GN=arcA PE=3 SV=1	0	246.913	80	26	40	26	1	406	45.5
FALSE	High	Master Protein	A0A0H3N9C6	Alkyl hydroperoxide reductase subunit F OS=Salmonella typhimurium (strain SL1344) OX=216597 GN=ahpF PE=3 SV=1	0	12.17	11	5	6	5	1	521	55.9	5.9	3.92	5		FALSE	High	Master Protein	A0A0H3NT57	HTH-type transcriptional regulator MalT OS=Salmonella typhimurium (strain SL1344) OX=216597 GN=malT PE=3 SV=1	0	246.872	54	36	24	36	1	901	102.9	6.7	53.51	17		FALSE	High	Master Protein	A0A0H3NT57	HTH-type transcriptional regulator MalT OS=Salmonella typhimurium (strain SL1344) OX=216597 GN=malT PE=3 SV=1	0	246.872	54	36	70	36	1	901	102.9
FALSE	High	Master Protein	A0A0H3NGS4	30S ribosomal protein S10 OS=Salmonella typhimurium (strain SL1344) OX=216597 GN=rpsJ PE=3 SV=1	0	12.102	42	4	4	4	1	103	11.8	9.86	4.15	4		FALSE	High	Master Protein	A0A0H3NJJ9	Glycerol-3-phosphate transporter OS=Salmonella typhimurium (strain SL1344) OX=216597 GN=glpT PE=3 SV=1	0	245.181	34	21	107	21	1	452	50.1	8.51	213.11	20		FALSE	High	Master Protein	A0A0H3NJJ9	Glycerol-3-phosphate transporter OS=Salmonella typhimurium (strain SL1344) OX=216597 GN=glpT PE=3 SV=1	0	245.181	34	21	139	21	1	452	50.1
FALSE	High	Master Protein	A0A0H3P0A4	Aminoglycoside 3'-phosphotransferase OS=Salmonella typhimurium (strain SL1344) OX=216597 GN=aph(3'')-Ib PE=3 SV=1	0	12.054	19	5	5	5	1	267	29.6	5.01	0	5		FALSE	High	Master Protein	A0A0H3NJR8	Fatty acid oxidation complex subunit alpha OS=Salmonella typhimurium (strain SL1344) OX=216597 GN=fadB PE=3 SV=1	0	244.959	54	35	97	35	1	729	79.5	6.51	231.31	33		FALSE	High	Master Protein	A0A0H3NJR8	Fatty acid oxidation complex subunit alpha OS=Salmonella typhimurium (strain SL1344) OX=216597 GN=fadB PE=3 SV=1	0	244.959	54	35	51	35	1	729	79.5
FALSE	High	Master Protein	A0A0H3NAS0	50S ribosomal protein L20 OS=Salmonella typhimurium (strain SL1344) OX=216597 GN=rpl20 PE=3 SV=1	0	12.027	29	5	7	5	1	118	13.5	11.47	3.78	5		FALSE	High	Master Protein	A0A0H3NF87	Pathogenicity island 1 Type III secretion system effector protein OS=Salmonella typhimurium (strain SL1344) OX=216597 GN=sipB PE=4 SV=1	0	244.697	59	32	24	32	1	593	62.4	6.48	52.37	14		FALSE	High	Master Protein	A0A0H3NF87	Pathogenicity island 1 Type III secretion system effector protein OS=Salmonella typhimurium (strain SL1344) OX=216597 GN=sipB PE=4 SV=1	0	244.697	59	32	86	32	1	593	62.4
FALSE	High	Master Protein	A0A0H3NK19	CDP-diacylglycerol pyrophosphatase OS=Salmonella typhimurium (strain SL1344) OX=216597 GN=cdh-a PE=3 SV=1	0	12.023	23	6	7	6	1	251	28.3	7.25	1.85	6		FALSE	High	Master Protein	A0A0H3NA02	DNA helicase OS=Salmonella typhimurium (strain SL1344) OX=216597 GN=helD PE=4 SV=1	0	244.015	59	39	72	38	1	684	78	8.22	149.77	37		FALSE	High	Master Protein	A0A0H3NA02	DNA helicase OS=Salmonella typhimurium (strain SL1344) OX=216597 GN=helD PE=4 SV=1	0	244.015	59	39	67	38	1	684	78
FALSE	High	Master Protein	A0A0H3NI84	ATP-dependent protease ATPase subunit HslU OS=Salmonella typhimurium (strain SL1344) OX=216597 GN=hslU PE=2 SV=1	0	11.915	13	5	5	5	1	443	49.6	5.54	1.76	5		FALSE	High	Master Protein	A0A0H3N9L3	Aminoacyl-histidine dipeptidase OS=Salmonella typhimurium (strain SL1344) OX=216597 GN=pepD PE=4 SV=1	0	243.108	63	24	85	24	1	485	52.4	5.36	237.6	23		FALSE	High	Master Protein	A0A0H3N9L3	Aminoacyl-histidine dipeptidase OS=Salmonella typhimurium (strain SL1344) OX=216597 GN=pepD PE=4 SV=1	0	243.108	63	24	48	24	1	485	52.4
FALSE	High	Master Protein	A0A0H3NLS8	Ferritin-like domain-containing protein OS=Salmonella typhimurium (strain SL1344) OX=216597 GN=yciF PE=4 SV=1	0	11.906	20	3	3	3	1	167	18.6	5.31	4.07	3		FALSE	High	Master Protein	A0A0H3NDW6	Fimbrial biogenesis outer membrane usher protein OS=Salmonella typhimurium (strain SL1344) OX=216597 GN=fimD PE=3 SV=1	0	243.052	49	35	52	35	1	870	95.1	7.52	126.35	27		FALSE	High	Master Protein	A0A0H3NDW6	Fimbrial biogenesis outer membrane usher protein OS=Salmonella typhimurium (strain SL1344) OX=216597 GN=fimD PE=3 SV=1	0	243.052	49	35	66	35	1	870	95.1
FALSE	High	Master Protein	A0A0H3NH51	Chaperone SurA OS=Salmonella typhimurium (strain SL1344) OX=216597 GN=surA PE=3 SV=1	0	11.781	19	6	6	6	1	428	47.2	7.27	0	6		FALSE	High	Master Protein	A0A0H3NJ70	2,3-bisphosphoglycerate-dependent phosphoglycerate mutase OS=Salmonella typhimurium (strain SL1344) OX=216597 GN=gpmA PE=3 SV=1	0	242.799	78	23	114	23	1	250	28.5	6.11	276.19	23		FALSE	High	Master Protein	A0A0H3NJ70	2,3-bisphosphoglycerate-dependent phosphoglycerate mutase OS=Salmonella typhimurium (strain SL1344) OX=216597 GN=gpmA PE=3 SV=1	0	242.799	78	23	31	23	1	250	28.5
FALSE	High	Master Protein	A0A0H3NCF4	Bifunctional aspartokinase/homoserine dehydrogenase OS=Salmonella typhimurium (strain SL1344) OX=216597 GN=thrA PE=3 SV=1	0	11.773	7	5	6	5	1	820	88.6	6.14	1.82	5		FALSE	High	Master Protein	A0A0H3NHH6	Periplasmic trehalase OS=Salmonella typhimurium (strain SL1344) OX=216597 GN=treA PE=3 SV=1	0	242.045	65	29	82	28	1	570	63.5	5.52	200.51	29		FALSE	High	Master Protein	A0A0H3NHH6	Periplasmic trehalase OS=Salmonella typhimurium (strain SL1344) OX=216597 GN=treA PE=3 SV=1	0	242.045	65	29	18	28	1	570	63.5
FALSE	High	Master Protein	A0A0H3NPU7	Phosphoribosylformylglycinamidine synthase OS=Salmonella typhimurium (strain SL1344) OX=216597 GN=purG PE=3 SV=1	0	11.721	7	7	7	7	1	1295	141.4	5.52	0	7		FALSE	High	Master Protein	A0A0H3N9N5	Cytochrome bd-I ubiquinol oxidase subunit CydA OS=Salmonella typhimurium (strain SL1344) OX=216597 GN=cydA PE=3 SV=1	0	241.652	38	23	95	23	1	522	58.3	6.89	215.28	21		FALSE	High	Master Protein	A0A0H3N9N5	Cytochrome bd-I ubiquinol oxidase subunit CydA OS=Salmonella typhimurium (strain SL1344) OX=216597 GN=cydA PE=3 SV=1	0	241.652	38	23	156	23	1	522	58.3
FALSE	High	Master Protein	A0A0H3NG22	Inositol-1-monophosphatase OS=Salmonella typhimurium (strain SL1344) OX=216597 GN=suhB PE=3 SV=1	0	11.714	15	4	4	4	1	267	29.1	7.55	1.76	4		FALSE	High	Master Protein	A0A0H3NBS8	Gamma-aminobutyraldehyde dehydrogenase OS=Salmonella typhimurium (strain SL1344) OX=216597 GN=ydcW PE=3 SV=1	0	241.087	57	19	78	19	1	481	52	5.8	214.83	19		FALSE	High	Master Protein	A0A0H3NBS8	Gamma-aminobutyraldehyde dehydrogenase OS=Salmonella typhimurium (strain SL1344) OX=216597 GN=ydcW PE=3 SV=1	0	241.087	57	19	34	19	1	481	52
FALSE	High	Master Protein	A0A0H3NHP1	Membrane protein insertase YidC OS=Salmonella typhimurium (strain SL1344) OX=216597 GN=yidC PE=3 SV=1	0	11.713	7	3	3	3	1	548	61.6	8.31	0	3		FALSE	High	Master Protein	A0A0H3NS28	Bifunctional glutamine synthetase adenylyltransferase/adenylyl-removing enzyme OS=Salmonella typhimurium (strain SL1344) OX=216597 GN=glnE PE=3 SV=1	0	240.992	47	33	53	33	1	947	108	5.5	128.93	27		FALSE	High	Master Protein	A0A0H3NS28	Bifunctional glutamine synthetase adenylyltransferase/adenylyl-removing enzyme OS=Salmonella typhimurium (strain SL1344) OX=216597 GN=glnE PE=3 SV=1	0	240.992	47	33	55	33	1	947	108
FALSE	High	Master Protein	A0A0H3NEA5	Histidine--tRNA ligase OS=Salmonella typhimurium (strain SL1344) OX=216597 GN=hisS PE=3 SV=1	0	11.7	15	5	5	5	1	424	46.9	5.64	1.75	5		FALSE	High	Master Protein	A0A0H3NM16	UPF0313 protein YgiQ OS=Salmonella typhimurium (strain SL1344) OX=216597 GN=ygiR PE=3 SV=1	0	240.904	63	38	13	38	1	723	81.9	8.9	17.69	9		FALSE	High	Master Protein	A0A0H3NM16	UPF0313 protein YgiQ OS=Salmonella typhimurium (strain SL1344) OX=216597 GN=ygiR PE=3 SV=1	0	240.904	63	38	76	38	1	723	81.9
FALSE	High	Master Protein	A0A0H3N894	Acetyl-coenzyme A carboxylase carboxyl transferase subunit alpha OS=Salmonella typhimurium (strain SL1344) OX=216597 GN=accA PE=3 SV=1	0	11.692	12	3	4	3	1	319	35.3	5.52	5.02	3		FALSE	High	Master Protein	A0A0H3NJK9	Cysteine/glutathione ABC transporter ATP-binding protein/permease CydC OS=Salmonella typhimurium (strain SL1344) OX=216597 GN=cydC PE=4 SV=1	0	239.631	58	29	61	29	1	573	63	8.06	185.45	25		FALSE	High	Master Protein	A0A0H3NJK9	Cysteine/glutathione ABC transporter ATP-binding protein/permease CydC OS=Salmonella typhimurium (strain SL1344) OX=216597 GN=cydC PE=4 SV=1	0	239.631	58	29	76	29	1	573	63
FALSE	High	Master Protein	A0A0H3NWY8	Putative transposase (Fragment) OS=Salmonella typhimurium (strain SL1344) OX=216597 GN=ydgA PE=3 SV=1	0	11.657	13	4	4	4	1	349	39.4	6.71	0	4		FALSE	High	Master Protein	A0A0H3NHF8	RecBCD enzyme subunit RecC OS=Salmonella typhimurium (strain SL1344) OX=216597 GN=recC PE=3 SV=1	0	239.04	41	35	42	35	1	1123	129	5.02	82.14	30		FALSE	High	Master Protein	A0A0H3NHF8	RecBCD enzyme subunit RecC OS=Salmonella typhimurium (strain SL1344) OX=216597 GN=recC PE=3 SV=1	0	239.04	41	35	45	35	1	1123	129
FALSE	High	Master Protein	A0A0H3NBT7	DUF3313 domain-containing protein OS=Salmonella typhimurium (strain SL1344) OX=216597 GN=SL1344_1537 PE=4 SV=1	0	11.651	16	3	3	3	1	222	24.4	8.5	2.56	3		FALSE	High	Master Protein	A0A0H3NRE5	Bifunctional protein Aas OS=Salmonella typhimurium (strain SL1344) OX=216597 GN=aas PE=3 SV=1	0	238.401	59	34	62	34	1	719	80.5	9.52	140.76	30		FALSE	High	Master Protein	A0A0H3NRE5	Bifunctional protein Aas OS=Salmonella typhimurium (strain SL1344) OX=216597 GN=aas PE=3 SV=1	0	238.401	59	34	65	34	1	719	80.5
FALSE	High	Master Protein	A0A0H3NHI7	2,3,4,5-tetrahydropyridine-2,6-dicarboxylate N-succinyltransferase OS=Salmonella typhimurium (strain SL1344) OX=216597 GN=dapD PE=3 SV=1	0	11.644	14	4	4	4	1	274	29.8	5.74	4.19	4		FALSE	High	Master Protein	A0A0H3NCF5	NH(3)-dependent NAD(+) synthetase OS=Salmonella typhimurium (strain SL1344) OX=216597 GN=nadE PE=3 SV=1	0	236.948	92	23	87	23	1	275	30.5	5.57	213.74	23		FALSE	High	Master Protein	A0A0H3NCF5	NH(3)-dependent NAD(+) synthetase OS=Salmonella typhimurium (strain SL1344) OX=216597 GN=nadE PE=3 SV=1	0	236.948	92	23	28	23	1	275	30.5
FALSE	High	Master Protein	A0A0H3NE85	Glutamine--tRNA ligase OS=Salmonella typhimurium (strain SL1344) OX=216597 GN=glnS PE=3 SV=1	0	11.604	9	5	5	5	1	555	63.5	5.95	0	5		FALSE	High	Master Protein	A0A0H3NDL9	Inner membrane protein YejM OS=Salmonella typhimurium (strain SL1344) OX=216597 GN=yejM PE=4 SV=1	0	236.559	54	19	33	19	1	586	67.1	7.88	115.24	18		FALSE	High	Master Protein	A0A0H3NDL9	Inner membrane protein YejM OS=Salmonella typhimurium (strain SL1344) OX=216597 GN=yejM PE=4 SV=1	0	236.559	54	19	36	19	1	586	67.1
FALSE	High	Master Protein	A0A0H3NE99	Inosine-5'-monophosphate dehydrogenase OS=Salmonella typhimurium (strain SL1344) OX=216597 GN=guaB PE=3 SV=1	0	11.568	11	4	4	4	1	488	51.9	6.62	3.66	4		FALSE	High	Master Protein	A0A0H3NLC1	Glycogen debranching protein OS=Salmonella typhimurium (strain SL1344) OX=216597 GN=SL1344_1488 PE=3 SV=1	0	236.224	69	31	66	30	1	691	78.5	5.1	165.27	29		FALSE	High	Master Protein	A0A0H3NLC1	Glycogen debranching protein OS=Salmonella typhimurium (strain SL1344) OX=216597 GN=SL1344_1488 PE=3 SV=1	0	236.224	69	31	42	30	1	691	78.5
FALSE	High	Master Protein	A0A0H3NKR2	Fumarate reductase iron-sulfur subunit OS=Salmonella typhimurium (strain SL1344) OX=216597 GN=frdB PE=3 SV=1	0	11.51	18	4	4	4	1	244	27.2	6.52	5.76	4		FALSE	High	Master Protein	A0A0H3NWA8	Isoaspartyl dipeptidase OS=Salmonella typhimurium (strain SL1344) OX=216597 GN=iadA PE=3 SV=1	0	235.632	70	18	57	18	1	390	40.3	5.96	171.66	18		FALSE	High	Master Protein	A0A0H3NWA8	Isoaspartyl dipeptidase OS=Salmonella typhimurium (strain SL1344) OX=216597 GN=iadA PE=3 SV=1	0	235.632	70	18	69	18	1	390	40.3
FALSE	High	Master Protein	A0A0H3N891	3-hydroxyacyl-[acyl-carrier-protein] dehydratase FabZ OS=Salmonella typhimurium (strain SL1344) OX=216597 GN=fabZ PE=3 SV=1	0	11.489	21	3	3	3	1	151	17	7.39	3.98	3		FALSE	High	Master Protein	A0A0H3NPR4	Metalloprotease PmbA OS=Salmonella typhimurium (strain SL1344) OX=216597 GN=pmbA PE=3 SV=1	0	235.441	71	27	54	27	1	450	48.4	5.62	151.12	26		FALSE	High	Master Protein	A0A0H3NPR4	Metalloprotease PmbA OS=Salmonella typhimurium (strain SL1344) OX=216597 GN=pmbA PE=3 SV=1	0	235.441	71	27	42	27	1	450	48.4
FALSE	High	Master Protein	A0A0H3N7V0	Lipoprotein OS=Salmonella typhimurium (strain SL1344) OX=216597 GN=metQ PE=3 SV=1	0	11.488	15	4	6	4	1	271	29.4	5.58	5.47	4		FALSE	High	Master Protein	A0A0H3NHD5	Mannitol-1-phosphate 5-dehydrogenase OS=Salmonella typhimurium (strain SL1344) OX=216597 GN=mtlD PE=3 SV=1	0	234.444	75	23	74	23	1	382	40.9	5.94	205.6	23		FALSE	High	Master Protein	A0A0H3NHD5	Mannitol-1-phosphate 5-dehydrogenase OS=Salmonella typhimurium (strain SL1344) OX=216597 GN=mtlD PE=3 SV=1	0	234.444	75	23	25	23	1	382	40.9
FALSE	High	Master Protein	A0A0H3NIK4	Hypothetical membrane protein OS=Salmonella typhimurium (strain SL1344) OX=216597 GN=yijP PE=4 SV=1	0	11.445	7	4	4	4	1	577	66.2	7.17	1.93	4		FALSE	High	Master Protein	A0A0H3N9T8	Outer membrane porin F OS=Salmonella typhimurium (strain SL1344) OX=216597 GN=ompF PE=2 SV=1	0	234.097	91	26	175	23	1	363	40	4.92	411.66	22		FALSE	High	Master Protein	A0A0H3N9T8	Outer membrane porin F OS=Salmonella typhimurium (strain SL1344) OX=216597 GN=ompF PE=2 SV=1	0	234.097	91	26	220	23	1	363	40
FALSE	High	Master Protein	A0A0H3NJN6	NADH-quinone oxidoreductase OS=Salmonella typhimurium (strain SL1344) OX=216597 GN=nuoG PE=3 SV=1	0	11.355	6	5	5	5	1	908	100	6.18	1.77	5		FALSE	High	Master Protein	A0A0H3NQ01	Site-specific DNA-methyltransferase (adenine-specific) OS=Salmonella typhimurium (strain SL1344) OX=216597 GN=hsdM PE=3 SV=1	0	233.645	66	29	47	29	1	529	59.3	5.17	117.81	27		FALSE	High	Master Protein	A0A0H3NQ01	Site-specific DNA-methyltransferase (adenine-specific) OS=Salmonella typhimurium (strain SL1344) OX=216597 GN=hsdM PE=3 SV=1	0	233.645	66	29	48	29	1	529	59.3
FALSE	High	Master Protein	A0A0H3NSA8	Argininosuccinate synthase OS=Salmonella typhimurium (strain SL1344) OX=216597 GN=argG PE=3 SV=1	0	11.262	8	4	4	4	1	447	49.7	5.54	3.76	4		FALSE	High	Master Protein	A0A0H3NIU8	Glutathione-dependent formaldehyde dehydrogenase OS=Salmonella typhimurium (strain SL1344) OX=216597 GN=ybdR PE=3 SV=1	0	231.946	72	22	59	22	1	412	44.5	6.62	187.74	22		FALSE	High	Master Protein	A0A0H3NIU8	Glutathione-dependent formaldehyde dehydrogenase OS=Salmonella typhimurium (strain SL1344) OX=216597 GN=ybdR PE=3 SV=1	0	231.946	72	22	10	22	1	412	44.5
FALSE	High	Master Protein	A0A0H3NGW8	Threonine synthase OS=Salmonella typhimurium (strain SL1344) OX=216597 GN=thrC PE=3 SV=1	0	11.158	13	5	5	5	1	428	47	5.97	3.66	5		FALSE	High	Master Protein	A0A0H3NKA6	NAD(P)/FAD-dependent oxidoreductase OS=Salmonella typhimurium (strain SL1344) OX=216597 GN=ndh PE=4 SV=1	0	231.781	70	25	58	25	1	434	47.3	8.97	136.37	20		FALSE	High	Master Protein	A0A0H3NKA6	NAD(P)/FAD-dependent oxidoreductase OS=Salmonella typhimurium (strain SL1344) OX=216597 GN=ndh PE=4 SV=1	0	231.781	70	25	71	25	1	434	47.3
FALSE	High	Master Protein	A0A0H3NJP4	Phosphoserine aminotransferase OS=Salmonella typhimurium (strain SL1344) OX=216597 GN=serC PE=3 SV=1	0	11.151	10	3	3	3	1	362	39.8	5.55	2.16	3		FALSE	High	Master Protein	A0A0H3NWY8	Putative transposase (Fragment) OS=Salmonella typhimurium (strain SL1344) OX=216597 GN=ydgA PE=3 SV=1	0	231.693	75	23	77	23	1	349	39.4	6.71	172.45	23		FALSE	High	Master Protein	A0A0H3NWY8	Putative transposase (Fragment) OS=Salmonella typhimurium (strain SL1344) OX=216597 GN=ydgA PE=3 SV=1	0	231.693	75	23	30	23	1	349	39.4
FALSE	High	Master Protein	A0A0H3NHC6	L-lactate dehydrogenase OS=Salmonella typhimurium (strain SL1344) OX=216597 GN=lctD PE=3 SV=1	0	11.126	17	6	6	6	1	396	42.7	6.71	0	6		FALSE	High	Master Protein	A0A0H3NG11	Peptidase B OS=Salmonella typhimurium (strain SL1344) OX=216597 GN=pepB PE=3 SV=1	0	229.946	78	26	74	26	1	427	46.3	5.63	184.34	25		FALSE	High	Master Protein	A0A0H3NG11	Peptidase B OS=Salmonella typhimurium (strain SL1344) OX=216597 GN=pepB PE=3 SV=1	0	229.946	78	26	42	26	1	427	46.3
FALSE	High	Master Protein	A0A0H3NH98	Cell division protein FtsZ OS=Salmonella typhimurium (strain SL1344) OX=216597 GN=ftsZ PE=3 SV=1	0	11.098	13	4	4	4	1	383	40.3	4.78	3.65	4		FALSE	High	Master Protein	A0A0H3NDZ2	Glutamate--tRNA ligase OS=Salmonella typhimurium (strain SL1344) OX=216597 GN=gltX PE=3 SV=1	0	229.688	74	30	71	30	1	471	53.6	5.94	182.7	30		FALSE	High	Master Protein	A0A0H3NDZ2	Glutamate--tRNA ligase OS=Salmonella typhimurium (strain SL1344) OX=216597 GN=gltX PE=3 SV=1	0	229.688	74	30	24	30	1	471	53.6
FALSE	High	Master Protein	A0A0H3NJJ6	Ribonucleoside-diphosphate reductase OS=Salmonella typhimurium (strain SL1344) OX=216597 GN=nrdB PE=3 SV=1	0	11.073	9	4	4	4	1	376	43.5	4.81	2.66	4		FALSE	High	Master Protein	A0A0H3NF64	Sensor histidine kinase RcsC OS=Salmonella typhimurium (strain SL1344) OX=216597 GN=rcsC PE=3 SV=1	0	229.555	52	36	47	36	1	948	106.2	6.14	107.69	28		FALSE	High	Master Protein	A0A0H3NF64	Sensor histidine kinase RcsC OS=Salmonella typhimurium (strain SL1344) OX=216597 GN=rcsC PE=3 SV=1	0	229.555	52	36	54	36	1	948	106.2
FALSE	High	Master Protein	A0A0H3N9R9	Possible pectinesterase OS=Salmonella typhimurium (strain SL1344) OX=216597 GN=ybhC PE=4 SV=1	0	11.014	8	3	3	3	1	427	45.9	7.33	1.79	3		FALSE	High	Master Protein	A0A0H3NL58	Type III secretion system translocator chaperone SicA OS=Salmonella typhimurium (strain SL1344) OX=216597 GN=sicA PE=3 SV=1	0	229.431	81	16	21	16	1	165	19.2	4.88	76.28	8		FALSE	High	Master Protein	A0A0H3NL58	Type III secretion system translocator chaperone SicA OS=Salmonella typhimurium (strain SL1344) OX=216597 GN=sicA PE=3 SV=1	0	229.431	81	16	92	16	1	165	19.2
FALSE	High	Master Protein	A0A0H3NM23	D-amino acid dehydrogenase OS=Salmonella typhimurium (strain SL1344) OX=216597 GN=dadA PE=3 SV=1	0	10.928	10	4	4	4	1	432	47.9	7.49	0	4		FALSE	High	Master Protein	A0A0H3NER6	Serine-type D-Ala-D-Ala carboxypeptidase OS=Salmonella typhimurium (strain SL1344) OX=216597 GN=dacC PE=3 SV=1	0	229.128	67	24	79	23	1	400	43.6	8.44	227.96	21		FALSE	High	Master Protein	A0A0H3NER6	Serine-type D-Ala-D-Ala carboxypeptidase OS=Salmonella typhimurium (strain SL1344) OX=216597 GN=dacC PE=3 SV=1	0	229.128	67	24	58	23	1	400	43.6
FALSE	High	Master Protein	A0A0H3N9C9	Universal stress protein UspG OS=Salmonella typhimurium (strain SL1344) OX=216597 GN=ybdQ PE=3 SV=1	0	10.856	20	2	4	2	1	142	15.9	6.68	2.45	2		FALSE	High	Master Protein	A0A0H3P188	AAA family ATPase OS=Salmonella typhimurium (strain SL1344) OX=216597 GN=G1W50_20040 PE=4 SV=1	0	228.814	65	27	46	27	1	341	38.5	8.09	124.54	17		FALSE	High	Master Protein	A0A0H3P188	AAA family ATPase OS=Salmonella typhimurium (strain SL1344) OX=216597 GN=G1W50_20040 PE=4 SV=1	0	228.814	65	27	65	27	1	341	38.5
FALSE	High	Master Protein	A0A0H3NEC5	GTPase Der OS=Salmonella typhimurium (strain SL1344) OX=216597 GN=engA PE=3 SV=1	0	10.853	8	4	4	4	1	490	54.9	6.09	1.91	4		FALSE	High	Master Protein	A0A0H3NAA4	EIICB-Glc OS=Salmonella typhimurium (strain SL1344) OX=216597 GN=ptsG PE=4 SV=1	0	227.952	43	20	85	20	1	477	50.5	8.46	228.47	19		FALSE	High	Master Protein	A0A0H3NAA4	EIICB-Glc OS=Salmonella typhimurium (strain SL1344) OX=216597 GN=ptsG PE=4 SV=1	0	227.952	43	20	89	20	1	477	50.5
FALSE	High	Master Protein	A0A0H3NBD6	Fumarate hydratase class II OS=Salmonella typhimurium (strain SL1344) OX=216597 GN=fumC PE=3 SV=1	0	10.849	9	3	4	3	1	467	50.3	6.52	1.73	3		FALSE	High	Master Protein	A0A0H3N7Z5	Cell division protein FtsA OS=Salmonella typhimurium (strain SL1344) OX=216597 GN=ftsA PE=3 SV=1	0	227.101	69	22	34	22	1	420	45.3	6.13	88.26	17		FALSE	High	Master Protein	A0A0H3N7Z5	Cell division protein FtsA OS=Salmonella typhimurium (strain SL1344) OX=216597 GN=ftsA PE=3 SV=1	0	227.101	69	22	49	22	1	420	45.3
FALSE	High	Master Protein	A0A0H3NH38	Transcriptional regulatory protein TyrR OS=Salmonella typhimurium (strain SL1344) OX=216597 GN=tyrR PE=4 SV=1	0	10.7	7	4	4	4	1	513	57.6	5.97	1.76	4		FALSE	High	Master Protein	A0A0H3NHD4	L-threonine 3-dehydrogenase OS=Salmonella typhimurium (strain SL1344) OX=216597 GN=tdh PE=3 SV=1	0	226.223	68	16	55	16	1	341	37.2	6.33	134.38	15		FALSE	High	Master Protein	A0A0H3NHD4	L-threonine 3-dehydrogenase OS=Salmonella typhimurium (strain SL1344) OX=216597 GN=tdh PE=3 SV=1	0	226.223	68	16	66	16	1	341	37.2
FALSE	High	Master Protein	A0A0H3NH80	Catabolite repressor/activator OS=Salmonella typhimurium (strain SL1344) OX=216597 GN=fruR PE=4 SV=1	0	10.685	9	3	3	3	1	334	38	6.96	1.96	3		FALSE	High	Master Protein	A0A0H3NKZ8	NADP-dependent succinate-semialdehyde dehydrogenase I OS=Salmonella typhimurium (strain SL1344) OX=216597 GN=gabD PE=3 SV=1	0	225.35	69	29	78	29	1	482	51.8	5.62	194.27	28		FALSE	High	Master Protein	A0A0H3NKZ8	NADP-dependent succinate-semialdehyde dehydrogenase I OS=Salmonella typhimurium (strain SL1344) OX=216597 GN=gabD PE=3 SV=1	0	225.35	69	29	22	29	1	482	51.8
FALSE	High	Master Protein	A0A0H3N9T3	Chromosome partition protein MukB OS=Salmonella typhimurium (strain SL1344) OX=216597 GN=mukB PE=3 SV=1	0	10.642	4	5	5	5	1	1488	169.9	5.3	0	5		FALSE	High	Master Protein	A0A0H3NHA5	Hypothetical outer membrane protein OS=Salmonella typhimurium (strain SL1344) OX=216597 GN=ompW PE=4 SV=1	0	225.305	74	13	156	13	1	212	22.9	6	429.33	9		FALSE	High	Master Protein	A0A0H3NHA5	Hypothetical outer membrane protein OS=Salmonella typhimurium (strain SL1344) OX=216597 GN=ompW PE=4 SV=1	0	225.305	74	13	263	13	1	212	22.9
FALSE	High	Master Protein	A0A0H3NGS7	30S ribosomal protein S7 OS=Salmonella typhimurium (strain SL1344) OX=216597 GN=rpsG PE=3 SV=1	0	10.619	37	4	5	4	1	156	17.6	10.3	3.44	4		FALSE	High	Master Protein	A0A0H3NBR8	Probable TonB-dependent receptor YncD OS=Salmonella typhimurium (strain SL1344) OX=216597 GN=yncD PE=3 SV=1	0	225.159	57	28	49	28	1	706	77.8	5.87	122.88	23		FALSE	High	Master Protein	A0A0H3NBR8	Probable TonB-dependent receptor YncD OS=Salmonella typhimurium (strain SL1344) OX=216597 GN=yncD PE=3 SV=1	0	225.159	57	28	41	28	1	706	77.8
FALSE	High	Master Protein	A0A0H3NRJ2	Proline aminopeptidase II OS=Salmonella typhimurium (strain SL1344) OX=216597 GN=pepP PE=4 SV=1	0	10.579	11	4	4	4	1	380	42.5	5.27	4.02	4		FALSE	High	Master Protein	A0A0H3NDF2	Acyltransferase OS=Salmonella typhimurium (strain SL1344) OX=216597 GN=oafA PE=4 SV=1	0	224.358	47	26	57	26	1	609	69.6	8.63	141.94	25		FALSE	High	Master Protein	A0A0H3NDF2	Acyltransferase OS=Salmonella typhimurium (strain SL1344) OX=216597 GN=oafA PE=4 SV=1	0	224.358	47	26	79	26	1	609	69.6
FALSE	High	Master Protein	A0A0H3NDS8	Bifunctional polymyxin resistance protein ArnA OS=Salmonella typhimurium (strain SL1344) OX=216597 GN=yfbG PE=3 SV=1	0	10.48	10	5	5	5	1	660	73.5	6.8	0	5		FALSE	High	Master Protein	A0A0H3NNT3	Anaerobic glycerol-3-phosphate dehydrogenase subunit B OS=Salmonella typhimurium (strain SL1344) OX=216597 GN=glpB PE=3 SV=1	0	224.323	61	20	79	20	1	419	45.6	5.94	267.85	19		FALSE	High	Master Protein	A0A0H3NNT3	Anaerobic glycerol-3-phosphate dehydrogenase subunit B OS=Salmonella typhimurium (strain SL1344) OX=216597 GN=glpB PE=3 SV=1	0	224.323	61	20	76	20	1	419	45.6
FALSE	High	Master Protein	A0A0H3NKA6	NAD(P)/FAD-dependent oxidoreductase OS=Salmonella typhimurium (strain SL1344) OX=216597 GN=ndh PE=4 SV=1	0	10.441	11	4	4	4	1	434	47.3	8.97	1.89	4		FALSE	High	Master Protein	A0A0H3NN31	Hypothetical NtrC-family transcriptional regulator OS=Salmonella typhimurium (strain SL1344) OX=216597 GN=SL1344_3738 PE=4 SV=1	0	223.211	43	29	35	29	1	932	104.9	5.83	96.86	23		FALSE	High	Master Protein	A0A0H3NN31	Hypothetical NtrC-family transcriptional regulator OS=Salmonella typhimurium (strain SL1344) OX=216597 GN=SL1344_3738 PE=4 SV=1	0	223.211	43	29	42	29	1	932	104.9
FALSE	High	Master Protein	A0A0H3N8D3	Cytochrome bo(3) ubiquinol oxidase subunit 1 OS=Salmonella typhimurium (strain SL1344) OX=216597 GN=cyoB PE=3 SV=1	0	10.422	7	4	4	4	1	663	74.2	7.05	4.03	4		FALSE	High	Master Protein	A0A0H3NJU7	3-oxoacyl-[acyl-carrier-protein] synthase I OS=Salmonella typhimurium (strain SL1344) OX=216597 GN=fabB PE=3 SV=1	0	223.018	66	19	101	19	1	404	42.3	5.17	263.96	19		FALSE	High	Master Protein	A0A0H3NJU7	3-oxoacyl-[acyl-carrier-protein] synthase I OS=Salmonella typhimurium (strain SL1344) OX=216597 GN=fabB PE=3 SV=1	0	223.018	66	19	37	19	1	404	42.3
FALSE	High	Master Protein	A0A0H3NP22	Malate synthase OS=Salmonella typhimurium (strain SL1344) OX=216597 GN=aceB PE=3 SV=1	0	10.404	8	5	6	5	1	533	60.3	5.96	5.29	5		FALSE	High	Master Protein	A0A0H3NHY5	3-octaprenyl-4-hydroxybenzoate carboxy-lyase OS=Salmonella typhimurium (strain SL1344) OX=216597 GN=yigC PE=3 SV=1	0	222.443	58	27	51	27	1	492	55.1	5.52	135.5	24		FALSE	High	Master Protein	A0A0H3NHY5	3-octaprenyl-4-hydroxybenzoate carboxy-lyase OS=Salmonella typhimurium (strain SL1344) OX=216597 GN=yigC PE=3 SV=1	0	222.443	58	27	49	27	1	492	55.1
FALSE	High	Master Protein	A0A0H3NF25	Uncharacterized protein OS=Salmonella typhimurium (strain SL1344) OX=216597 GN=ygaM PE=3 SV=1	0	10.4	23	2	2	2	1	112	12.4	7.11	2.2	2		FALSE	High	Master Protein	A0A0H3N9S4	Histidine ammonia-lyase OS=Salmonella typhimurium (strain SL1344) OX=216597 GN=hutH PE=3 SV=1	0	222.415	76	26	74	26	1	506	53.8	6.28	177.51	26		FALSE	High	Master Protein	A0A0H3N9S4	Histidine ammonia-lyase OS=Salmonella typhimurium (strain SL1344) OX=216597 GN=hutH PE=3 SV=1	0	222.415	76	26	31	26	1	506	53.8
FALSE	High	Master Protein	A0A0H3NEM8	Hypothetical RNA methyltransferase OS=Salmonella typhimurium (strain SL1344) OX=216597 GN=yfiF PE=4 SV=1	0	10.393	17	4	5	4	1	345	38.1	8.31	1.62	4		FALSE	High	Master Protein	A0A0H3NF89	Invasion protein regulator OS=Salmonella typhimurium (strain SL1344) OX=216597 GN=hilA PE=4 SV=1	0	221.839	54	27	51	27	1	553	63	6.92	134.95	22		FALSE	High	Master Protein	A0A0H3NF89	Invasion protein regulator OS=Salmonella typhimurium (strain SL1344) OX=216597 GN=hilA PE=4 SV=1	0	221.839	54	27	67	27	1	553	63
FALSE	High	Master Protein	A0A0H3NIE2	Hypothetical lipoprotein OS=Salmonella typhimurium (strain SL1344) OX=216597 GN=yajG PE=4 SV=1	0	10.364	16	3	3	3	1	210	22.8	8.12	4.12	3		FALSE	High	Master Protein	A0A0H3NLA5	Uptake hydrogenase-1 large subunit OS=Salmonella typhimurium (strain SL1344) OX=216597 GN=hyaB2 PE=3 SV=1	0	221.566	64	27	56	25	1	600	66.8	6.86	136.37	25		FALSE	High	Master Protein	A0A0H3NLA5	Uptake hydrogenase-1 large subunit OS=Salmonella typhimurium (strain SL1344) OX=216597 GN=hyaB2 PE=3 SV=1	0	221.566	64	27	41	25	1	600	66.8
FALSE	High	Master Protein	A0A0H3NI80	Triosephosphate isomerase OS=Salmonella typhimurium (strain SL1344) OX=216597 GN=tpiA PE=3 SV=1	0	10.298	9	2	3	2	1	255	26.9	6.01	5.8	2		FALSE	High	Master Protein	A0A0H3NBL7	Aminotransferase OS=Salmonella typhimurium (strain SL1344) OX=216597 GN=aspC PE=3 SV=1	0	221.425	72	28	109	28	1	396	43.5	5.62	299.5	28		FALSE	High	Master Protein	A0A0H3NBL7	Aminotransferase OS=Salmonella typhimurium (strain SL1344) OX=216597 GN=aspC PE=3 SV=1	0	221.425	72	28	83	28	1	396	43.5
FALSE	High	Master Protein	A0A0H3NP98	UvrABC system protein A OS=Salmonella typhimurium (strain SL1344) OX=216597 GN=uvrA PE=3 SV=1	0	10.284	5	4	4	4	1	941	103.9	6.58	0	4		FALSE	High	Master Protein	A0A0H3NLE0	Peptidoglycan lytic exotransglycosylase OS=Salmonella typhimurium (strain SL1344) OX=216597 GN=slt PE=3 SV=1	0	220.82	64	42	77	42	1	657	75	9	166.72	40		FALSE	High	Master Protein	A0A0H3NLE0	Peptidoglycan lytic exotransglycosylase OS=Salmonella typhimurium (strain SL1344) OX=216597 GN=slt PE=3 SV=1	0	220.82	64	42	30	42	1	657	75
FALSE	High	Master Protein	A0A0H3NAW7	Putative glucose-6-phosphate 1-epimerase OS=Salmonella typhimurium (strain SL1344) OX=216597 GN=yeaD PE=3 SV=1	0	10.265	13	3	3	3	1	294	32.5	6.14	0	3		FALSE	High	Master Protein	A0A0H3NFG7	CTP synthase OS=Salmonella typhimurium (strain SL1344) OX=216597 GN=pyrG PE=3 SV=1	0	220.003	72	31	68	31	1	545	60.1	5.94	165.4	27		FALSE	High	Master Protein	A0A0H3NFG7	CTP synthase OS=Salmonella typhimurium (strain SL1344) OX=216597 GN=pyrG PE=3 SV=1	0	220.003	72	31	70	31	1	545	60.1
FALSE	High	Master Protein	A0A0H3NS35	RNA polymerase sigma factor RpoD OS=Salmonella typhimurium (strain SL1344) OX=216597 GN=rpoD PE=3 SV=1	0	10.26	5	3	4	3	1	615	70.5	4.79	5.75	3		FALSE	High	Master Protein	A0A0H3ND68	Virulence factor SrfB OS=Salmonella typhimurium (strain SL1344) OX=216597 GN=srfB PE=4 SV=1	0	219.673	43	40	20	40	1	993	110.8	6.14	36.4	17		FALSE	High	Master Protein	A0A0H3ND68	Virulence factor SrfB OS=Salmonella typhimurium (strain SL1344) OX=216597 GN=srfB PE=4 SV=1	0	219.673	43	40	65	40	1	993	110.8
FALSE	High	Master Protein	A0A0H3NKD9	4-hydroxy-3-methylbut-2-en-1-yl diphosphate synthase (flavodoxin) OS=Salmonella typhimurium (strain SL1344) OX=216597 GN=gcpE PE=3 SV=1	0	10.241	14	5	5	5	1	372	40.5	6.46	0	5		FALSE	High	Master Protein	A0A0H3NDE2	Enoyl-[acyl-carrier-protein] reductase [NADH] OS=Salmonella typhimurium (strain SL1344) OX=216597 GN=fabI PE=3 SV=1	0	219.373	66	19	107	19	1	262	27.7	5.86	262.32	19		FALSE	High	Master Protein	A0A0H3NDE2	Enoyl-[acyl-carrier-protein] reductase [NADH] OS=Salmonella typhimurium (strain SL1344) OX=216597 GN=fabI PE=3 SV=1	0	219.373	66	19	91	19	1	262	27.7
FALSE	High	Master Protein	A0A0H3NFT0	Aminomethyltransferase OS=Salmonella typhimurium (strain SL1344) OX=216597 GN=gcvT PE=3 SV=1	0	10.178	12	4	4	4	1	364	40.2	5.55	2.23	4		FALSE	High	Master Protein	A0A0H3NEA5	Histidine--tRNA ligase OS=Salmonella typhimurium (strain SL1344) OX=216597 GN=hisS PE=3 SV=1	0	218.474	68	27	65	27	1	424	46.9	5.64	167.99	25		FALSE	High	Master Protein	A0A0H3NEA5	Histidine--tRNA ligase OS=Salmonella typhimurium (strain SL1344) OX=216597 GN=hisS PE=3 SV=1	0	218.474	68	27	36	27	1	424	46.9
FALSE	High	Master Protein	A0A0H3NJA8	Valine--tRNA ligase OS=Salmonella typhimurium (strain SL1344) OX=216597 GN=valS PE=3 SV=1	0	10.177	5	4	4	4	1	951	108.1	5.29	2.49	4		FALSE	High	Master Protein	A0A0H3NC31	Glutamate dehydrogenase OS=Salmonella typhimurium (strain SL1344) OX=216597 GN=SL1344_1723 PE=3 SV=1	0	218.332	71	25	83	25	1	441	48	6.7	237.5	23		FALSE	High	Master Protein	A0A0H3NC31	Glutamate dehydrogenase OS=Salmonella typhimurium (strain SL1344) OX=216597 GN=SL1344_1723 PE=3 SV=1	0	218.332	71	25	56	25	1	441	48
FALSE	High	Master Protein	A0A0H3NIH0	3-hydroxy-5-phosphonooxypentane-2,4-dione thiolase OS=Salmonella typhimurium (strain SL1344) OX=216597 GN=yneB PE=3 SV=1	0	10.146	17	4	4	4	1	291	31.7	6.44	4.11	4		FALSE	High	Master Protein	A0A0H3NEY4	DUF3883 domain-containing protein OS=Salmonella typhimurium (strain SL1344) OX=216597 GN=SL1344_2738 PE=4 SV=1	0	217.811	72	29	18	29	1	400	46.5	8.35	33.19	11		FALSE	High	Master Protein	A0A0H3NEY4	DUF3883 domain-containing protein OS=Salmonella typhimurium (strain SL1344) OX=216597 GN=SL1344_2738 PE=4 SV=1	0	217.811	72	29	58	29	1	400	46.5
FALSE	High	Master Protein	A0A0H3NDV2	NADH-quinone oxidoreductase subunit F OS=Salmonella typhimurium (strain SL1344) OX=216597 GN=nuoF PE=3 SV=1	0	10.134	16	6	6	6	1	445	49.2	6.93	0	6		FALSE	High	Master Protein	A0A0H3NJ76	Hypothetical transcriptional regulatory protein OS=Salmonella typhimurium (strain SL1344) OX=216597 GN=SL1344_4465 PE=4 SV=1	0	217.297	48	35	34	35	1	921	103.9	6.28	86.75	23		FALSE	High	Master Protein	A0A0H3NJ76	Hypothetical transcriptional regulatory protein OS=Salmonella typhimurium (strain SL1344) OX=216597 GN=SL1344_4465 PE=4 SV=1	0	217.297	48	35	64	35	1	921	103.9
FALSE	High	Master Protein	A0A0H3NHQ3	S-adenosylmethionine synthase OS=Salmonella typhimurium (strain SL1344) OX=216597 GN=metK PE=3 SV=1	0	10.128	8	3	3	3	1	384	41.9	5.25	3.95	3		FALSE	High	Master Protein	A0A0H3NJ18	Protein HflK OS=Salmonella typhimurium (strain SL1344) OX=216597 GN=hflK PE=3 SV=1	0	216.813	55	24	78	24	1	419	45.6	8.59	205.48	23		FALSE	High	Master Protein	A0A0H3NJ18	Protein HflK OS=Salmonella typhimurium (strain SL1344) OX=216597 GN=hflK PE=3 SV=1	0	216.813	55	24	88	24	1	419	45.6
FALSE	High	Master Protein	A0A0H3NCU4	Tyrosine--tRNA ligase OS=Salmonella typhimurium (strain SL1344) OX=216597 GN=tyrS PE=3 SV=1	0	10.115	9	3	4	3	1	424	47.3	5.8	7.63	3		FALSE	High	Master Protein	A0A0H3NDR9	Carboxy terminal-processing peptidase OS=Salmonella typhimurium (strain SL1344) OX=216597 GN=prc PE=3 SV=1	0	216.194	50	31	67	31	1	682	76.7	6.87	167.63	31		FALSE	High	Master Protein	A0A0H3NDR9	Carboxy terminal-processing peptidase OS=Salmonella typhimurium (strain SL1344) OX=216597 GN=prc PE=3 SV=1	0	216.194	50	31	34	31	1	682	76.7
FALSE	High	Master Protein	A0A0H3NNT6	Autoinducer 2-binding protein LsrB OS=Salmonella typhimurium (strain SL1344) OX=216597 GN=yneA PE=3 SV=1	0	10.033	12	4	4	4	1	340	36.7	6.93	0	4		FALSE	High	Master Protein	A0A0H3NAC8	Adenylosuccinate lyase OS=Salmonella typhimurium (strain SL1344) OX=216597 GN=purB PE=3 SV=1	0	216.016	59	23	65	23	1	456	51.5	6.39	154.5	22		FALSE	High	Master Protein	A0A0H3NAC8	Adenylosuccinate lyase OS=Salmonella typhimurium (strain SL1344) OX=216597 GN=purB PE=3 SV=1	0	216.016	59	23	50	23	1	456	51.5
FALSE	High	Master Protein	A0A0H3NC50	3-oxoacyl-[acyl-carrier-protein] synthase 2 OS=Salmonella typhimurium (strain SL1344) OX=216597 GN=fabF PE=3 SV=1	0	9.953	12	3	3	3	1	413	42.9	5.95	0	3		FALSE	High	Master Protein	A0A0H3NG09	Alcohol dehydrogenase OS=Salmonella typhimurium (strain SL1344) OX=216597 GN=yqhD PE=4 SV=1	0	215.871	70	22	86	22	1	387	42.1	5.55	233.88	22		FALSE	High	Master Protein	A0A0H3NG09	Alcohol dehydrogenase OS=Salmonella typhimurium (strain SL1344) OX=216597 GN=yqhD PE=4 SV=1	0	215.871	70	22	33	22	1	387	42.1
FALSE	High	Master Protein	A0A0H3NDG3	DNA topoisomerase 1 OS=Salmonella typhimurium (strain SL1344) OX=216597 GN=topA PE=3 SV=1	0	9.876	5	4	4	4	1	865	97.2	8.32	0	4		FALSE	High	Master Protein	A0A0H3NC01	Nitrate reductase (quinone) OS=Salmonella typhimurium (strain SL1344) OX=216597 GN=narG PE=3 SV=1	0	215.176	41	42	32	34	1	1247	140.6	6.7	58.15	29		FALSE	High	Master Protein	A0A0H3NC01	Nitrate reductase (quinone) OS=Salmonella typhimurium (strain SL1344) OX=216597 GN=narG PE=3 SV=1	0	215.176	41	42	40	34	1	1247	140.6
FALSE	High	Master Protein	A0A0H3NUA7	Dihydroxy-acid dehydratase OS=Salmonella typhimurium (strain SL1344) OX=216597 GN=ilvD PE=3 SV=1	0	9.789	6	3	3	3	1	616	65.7	6.16	3.96	3		FALSE	High	Master Protein	A0A0H3NJQ5	Probable protein kinase UbiB OS=Salmonella typhimurium (strain SL1344) OX=216597 GN=aarF PE=3 SV=1	0	214.61	66	35	65	35	1	546	63.2	8.87	141.6	29		FALSE	High	Master Protein	A0A0H3NJQ5	Probable protein kinase UbiB OS=Salmonella typhimurium (strain SL1344) OX=216597 GN=aarF PE=3 SV=1	0	214.61	66	35	71	35	1	546	63.2
FALSE	High	Master Protein	A0A0H3NGR7	NAD-dependent malic enzyme OS=Salmonella typhimurium (strain SL1344) OX=216597 GN=sfcA PE=3 SV=1	0	9.765	7	4	4	4	1	565	62.9	5.43	1.9	4		FALSE	High	Master Protein	A0A0H3N850	Propionate--CoA ligase OS=Salmonella typhimurium (strain SL1344) OX=216597 GN=prpE PE=3 SV=1	0	214.2	57	28	83	28	1	628	69.3	5.68	201.12	28		FALSE	High	Master Protein	A0A0H3N850	Propionate--CoA ligase OS=Salmonella typhimurium (strain SL1344) OX=216597 GN=prpE PE=3 SV=1	0	214.2	57	28	11	28	1	628	69.3
FALSE	High	Master Protein	A0A0H3NGI6	Periplasmic serine endoprotease DegP-like OS=Salmonella typhimurium (strain SL1344) OX=216597 GN=degQ PE=3 SV=1	0	9.759	11	5	5	5	1	455	47.3	7.39	0	5		FALSE	High	Master Protein	A0A0H3NB00	UvrABC system protein B OS=Salmonella typhimurium (strain SL1344) OX=216597 GN=uvrB PE=3 SV=1	0	213.761	52	28	65	28	1	673	76.1	5.24	147.81	26		FALSE	High	Master Protein	A0A0H3NB00	UvrABC system protein B OS=Salmonella typhimurium (strain SL1344) OX=216597 GN=uvrB PE=3 SV=1	0	213.761	52	28	37	28	1	673	76.1
FALSE	High	Master Protein	A0A0H3NCR8	Protein translocase subunit SecA OS=Salmonella typhimurium (strain SL1344) OX=216597 GN=secA PE=2 SV=1	0	9.686	5	3	3	3	1	901	101.8	5.49	1.68	3		FALSE	High	Master Protein	A0A0H3N804	Gamma-glutamyl phosphate reductase OS=Salmonella typhimurium (strain SL1344) OX=216597 GN=proA PE=3 SV=1	0	213.452	61	21	63	21	1	416	44.6	5.97	174.3	20		FALSE	High	Master Protein	A0A0H3N804	Gamma-glutamyl phosphate reductase OS=Salmonella typhimurium (strain SL1344) OX=216597 GN=proA PE=3 SV=1	0	213.452	61	21	25	21	1	416	44.6
FALSE	High	Master Protein	A0A0H3NPT4	2-iminobutanoate/2-iminopropanoate deaminase OS=Salmonella typhimurium (strain SL1344) OX=216597 GN=yjgF PE=3 SV=1	0	9.679	17	2	2	2	1	128	13.6	5.24	4.7	2		FALSE	High	Master Protein	A0A0H3NGW8	Threonine synthase OS=Salmonella typhimurium (strain SL1344) OX=216597 GN=thrC PE=3 SV=1	0	213.412	77	24	49	24	1	428	47	5.97	134.6	21		FALSE	High	Master Protein	A0A0H3NGW8	Threonine synthase OS=Salmonella typhimurium (strain SL1344) OX=216597 GN=thrC PE=3 SV=1	0	213.412	77	24	27	24	1	428	47
FALSE	High	Master Protein	A0A0H3NAN8	Osmotically inducible lipoprotein E OS=Salmonella typhimurium (strain SL1344) OX=216597 GN=osmE PE=4 SV=1	0	9.667	19	2	2	2	1	113	12.2	7.24	5.93	2		FALSE	High	Master Protein	A0A0H3NI94	Bifunctional aspartokinase/homoserine dehydrogenase OS=Salmonella typhimurium (strain SL1344) OX=216597 GN=metL PE=3 SV=1	0	213.186	59	35	59	35	1	810	88.8	5.64	135.04	29		FALSE	High	Master Protein	A0A0H3NI94	Bifunctional aspartokinase/homoserine dehydrogenase OS=Salmonella typhimurium (strain SL1344) OX=216597 GN=metL PE=3 SV=1	0	213.186	59	35	74	35	1	810	88.8
FALSE	High	Master Protein	A0A0H3NGW9	3-dehydroquinate synthase OS=Salmonella typhimurium (strain SL1344) OX=216597 GN=aroB PE=3 SV=1	0	9.654	13	3	3	3	1	362	38.7	5.69	1.61	3		FALSE	High	Master Protein	A0A0H3NLH5	Global response regulator OS=Salmonella typhimurium (strain SL1344) OX=216597 GN=arcA PE=4 SV=1	0	212.763	62	18	63	18	1	238	27.3	5.43	166.06	18		FALSE	High	Master Protein	A0A0H3NLH5	Global response regulator OS=Salmonella typhimurium (strain SL1344) OX=216597 GN=arcA PE=4 SV=1	0	212.763	62	18	43	18	1	238	27.3
FALSE	High	Master Protein	A0A0H3NC79	RNA chaperone ProQ OS=Salmonella typhimurium (strain SL1344) OX=216597 GN=proQ PE=3 SV=1	0	9.564	13	3	3	3	1	228	25.4	9.67	3.53	3		FALSE	High	Master Protein	A0A0H3NKD9	4-hydroxy-3-methylbut-2-en-1-yl diphosphate synthase (flavodoxin) OS=Salmonella typhimurium (strain SL1344) OX=216597 GN=gcpE PE=3 SV=1	0	212	73	27	91	27	1	372	40.5	6.46	251.61	24		FALSE	High	Master Protein	A0A0H3NKD9	4-hydroxy-3-methylbut-2-en-1-yl diphosphate synthase (flavodoxin) OS=Salmonella typhimurium (strain SL1344) OX=216597 GN=gcpE PE=3 SV=1	0	212	73	27	72	27	1	372	40.5
FALSE	High	Master Protein	A0A0H3NMY0	2-amino-3-ketobutyrate coenzyme A ligase OS=Salmonella typhimurium (strain SL1344) OX=216597 GN=kbl PE=3 SV=1	0	9.543	11	4	4	4	1	398	43	6.25	3.89	4		FALSE	High	Master Protein	A0A0H3NC49	Cell division inhibitor MinD OS=Salmonella typhimurium (strain SL1344) OX=216597 GN=minD PE=3 SV=1	0	211.712	70	22	101	22	1	270	29.5	5.49	251.86	18		FALSE	High	Master Protein	A0A0H3NC49	Cell division inhibitor MinD OS=Salmonella typhimurium (strain SL1344) OX=216597 GN=minD PE=3 SV=1	0	211.712	70	22	95	22	1	270	29.5
FALSE	High	Master Protein	A0A0H3NFH5	GTP diphosphokinase OS=Salmonella typhimurium (strain SL1344) OX=216597 GN=relA PE=3 SV=1	0	9.474	6	4	4	4	1	744	84.1	6.79	0	4		FALSE	High	Master Protein	A0A0H3ND45	Uncharacterized protein OS=Salmonella typhimurium (strain SL1344) OX=216597 GN=SL1344_1484 PE=4 SV=1	0	211.269	61	25	41	25	1	488	55.7	7.27	94.18	18		FALSE	High	Master Protein	A0A0H3ND45	Uncharacterized protein OS=Salmonella typhimurium (strain SL1344) OX=216597 GN=SL1344_1484 PE=4 SV=1	0	211.269	61	25	41	25	1	488	55.7
FALSE	High	Master Protein	A0A0H3N852	Ferrichrome porin FhuA OS=Salmonella typhimurium (strain SL1344) OX=216597 GN=fhuA PE=3 SV=1	0	9.457	8	4	4	4	1	729	80.6	5.44	0	4		FALSE	High	Master Protein	A0A0H3NJB1	C-type cytochrome OS=Salmonella typhimurium (strain SL1344) OX=216597 GN=yhjA PE=4 SV=1	0	211.17	70	33	55	33	1	466	51.9	6.27	108.82	24		FALSE	High	Master Protein	A0A0H3NJB1	C-type cytochrome OS=Salmonella typhimurium (strain SL1344) OX=216597 GN=yhjA PE=4 SV=1	0	211.17	70	33	61	33	1	466	51.9
FALSE	High	Master Protein	A0A0H3ND87	VOC family protein OS=Salmonella typhimurium (strain SL1344) OX=216597 GN=SL1344_1554 PE=4 SV=1	0	9.457	9	4	4	4	1	447	50.9	5.87	2.06	4		FALSE	High	Master Protein	A0A0H3NBB0	Pyruvate dehydrogenase [ubiquinone] OS=Salmonella typhimurium (strain SL1344) OX=216597 GN=poxB PE=3 SV=1	0	211.089	70	28	76	28	1	572	61.6	6.74	168.79	28		FALSE	High	Master Protein	A0A0H3NBB0	Pyruvate dehydrogenase [ubiquinone] OS=Salmonella typhimurium (strain SL1344) OX=216597 GN=poxB PE=3 SV=1	0	211.089	70	28	39	28	1	572	61.6
FALSE	High	Master Protein	A0A0H3NBW6	Catalase OS=Salmonella typhimurium (strain SL1344) OX=216597 GN=katN PE=4 SV=1	0	9.449	11	3	3	3	1	292	31.8	4.73	4.54	3		FALSE	High	Master Protein	A0A0H3P081	Conjugal transfer protein OS=Salmonella typhimurium (strain SL1344) OX=216597 GN=traF PE=4 SV=1	0	210.707	59	19	39	19	1	400	43.2	5.36	114.62	14		FALSE	High	Master Protein	A0A0H3P081	Conjugal transfer protein OS=Salmonella typhimurium (strain SL1344) OX=216597 GN=traF PE=4 SV=1	0	210.707	59	19	61	19	1	400	43.2
FALSE	High	Master Protein	A0A0H3NHQ9	Glutamine--fructose-6-phosphate aminotransferase [isomerizing] OS=Salmonella typhimurium (strain SL1344) OX=216597 GN=glmS PE=3 SV=1	0	9.411	9	4	4	4	1	609	66.8	5.87	1.99	4		FALSE	High	Master Protein	A0A0H3NL38	Adenosine deaminase OS=Salmonella typhimurium (strain SL1344) OX=216597 GN=add PE=3 SV=1	0	210.128	88	20	53	20	1	333	36.2	5.31	145.79	19		FALSE	High	Master Protein	A0A0H3NL38	Adenosine deaminase OS=Salmonella typhimurium (strain SL1344) OX=216597 GN=add PE=3 SV=1	0	210.128	88	20	49	20	1	333	36.2
FALSE	High	Master Protein	A0A0H3NE09	PTS glucose transporter subunit IIA OS=Salmonella typhimurium (strain SL1344) OX=216597 GN=crr PE=4 SV=1	0	9.371	26	3	3	3	1	169	18.2	4.84	0	3		FALSE	High	Master Protein	A0A0H3NM79	Phosphoglucosamine mutase OS=Salmonella typhimurium (strain SL1344) OX=216597 GN=glmM PE=3 SV=1	0	209.715	81	32	62	32	1	445	47.4	6.06	127.75	30		FALSE	High	Master Protein	A0A0H3NM79	Phosphoglucosamine mutase OS=Salmonella typhimurium (strain SL1344) OX=216597 GN=glmM PE=3 SV=1	0	209.715	81	32	58	32	1	445	47.4
FALSE	High	Master Protein	A0A0H3NBR4	Thiol peroxidase OS=Salmonella typhimurium (strain SL1344) OX=216597 GN=tpx PE=3 SV=1	0	9.367	33	4	5	4	1	168	18	5.1	2.39	4		FALSE	High	Master Protein	A0A0H3NNT2	Autoinducer-2 kinase OS=Salmonella typhimurium (strain SL1344) OX=216597 GN=ydeV PE=3 SV=1	0	209.329	58	23	60	23	1	530	57.4	6.14	174.13	23		FALSE	High	Master Protein	A0A0H3NNT2	Autoinducer-2 kinase OS=Salmonella typhimurium (strain SL1344) OX=216597 GN=ydeV PE=3 SV=1	0	209.329	58	23	39	23	1	530	57.4
FALSE	High	Master Protein	A0A0H3NEX8	Leucine-responsive regulatory protein OS=Salmonella typhimurium (strain SL1344) OX=216597 GN=lrp PE=4 SV=1	0	9.316	20	4	4	4	1	164	18.8	8.78	1.97	4		FALSE	High	Master Protein	A0A0H3N9M1	Thioredoxin reductase OS=Salmonella typhimurium (strain SL1344) OX=216597 GN=trxB PE=3 SV=1	0	209.175	77	17	66	17	1	322	34.7	5.39	212.74	17		FALSE	High	Master Protein	A0A0H3N9M1	Thioredoxin reductase OS=Salmonella typhimurium (strain SL1344) OX=216597 GN=trxB PE=3 SV=1	0	209.175	77	17	28	17	1	322	34.7
FALSE	High	Master Protein	A0A0H3NM79	Phosphoglucosamine mutase OS=Salmonella typhimurium (strain SL1344) OX=216597 GN=glmM PE=3 SV=1	0	9.304	13	5	5	5	1	445	47.4	6.06	0	5		FALSE	High	Master Protein	A0A0H3P177	TraT complement resistance protein OS=Salmonella typhimurium (strain SL1344) OX=216597 GN=traT PE=3 SV=1	0	208.538	59	19	59	19	1	243	26.2	8.97	155.37	13		FALSE	High	Master Protein	A0A0H3P177	TraT complement resistance protein OS=Salmonella typhimurium (strain SL1344) OX=216597 GN=traT PE=3 SV=1	0	208.538	59	19	174	19	1	243	26.2
FALSE	High	Master Protein	A0A0H3NE23	Hypothetical decarboxylase OS=Salmonella typhimurium (strain SL1344) OX=216597 GN=SL1344_2373 PE=3 SV=1	0	9.296	9	4	4	4	1	550	59.9	5.94	0	4		FALSE	High	Master Protein	A0A0H3NGZ2	Alpha-1,4 glucan phosphorylase OS=Salmonella typhimurium (strain SL1344) OX=216597 GN=malP PE=3 SV=1	0	208.121	46	30	46	30	1	797	90.1	7.8	94.07	27		FALSE	High	Master Protein	A0A0H3NGZ2	Alpha-1,4 glucan phosphorylase OS=Salmonella typhimurium (strain SL1344) OX=216597 GN=malP PE=3 SV=1	0	208.121	46	30	38	30	1	797	90.1
FALSE	High	Master Protein	A0A0H3NHF0	50S ribosomal protein L28 OS=Salmonella typhimurium (strain SL1344) OX=216597 GN=rpmB PE=3 SV=1	0	9.224	35	3	4	3	1	78	9	11.41	6.48	3		FALSE	High	Master Protein	A0A0H3N9I3	tRNA-2-methylthio-N(6)-dimethylallyladenosine synthase OS=Salmonella typhimurium (strain SL1344) OX=216597 GN=miaB PE=3 SV=1	0	207.894	73	29	43	29	1	474	53.7	5.34	106.66	20		FALSE	High	Master Protein	A0A0H3N9I3	tRNA-2-methylthio-N(6)-dimethylallyladenosine synthase OS=Salmonella typhimurium (strain SL1344) OX=216597 GN=miaB PE=3 SV=1	0	207.894	73	29	50	29	1	474	53.7
FALSE	High	Master Protein	A0A0H3NFZ2	Hydrogenase-2 large subunit OS=Salmonella typhimurium (strain SL1344) OX=216597 GN=hybC PE=3 SV=1	0	9.222	18	5	5	5	1	567	62.4	6.21	0	5		FALSE	High	Master Protein	A0A0H3NFL2	DNA ligase OS=Salmonella typhimurium (strain SL1344) OX=216597 GN=lig PE=3 SV=1	0	207.754	52	28	61	28	1	671	73.4	5.74	146.82	28		FALSE	High	Master Protein	A0A0H3NFL2	DNA ligase OS=Salmonella typhimurium (strain SL1344) OX=216597 GN=lig PE=3 SV=1	0	207.754	52	28	20	28	1	671	73.4
FALSE	High	Master Protein	A0A0H3ND19	UDP-glucose 6-dehydrogenase OS=Salmonella typhimurium (strain SL1344) OX=216597 GN=udg PE=3 SV=1	0	9.218	12	4	4	4	1	388	43.6	5.54	0	4		FALSE	High	Master Protein	A0A0H3NH51	Chaperone SurA OS=Salmonella typhimurium (strain SL1344) OX=216597 GN=surA PE=3 SV=1	0	207.705	64	26	76	26	1	428	47.2	7.27	214.78	26		FALSE	High	Master Protein	A0A0H3NH51	Chaperone SurA OS=Salmonella typhimurium (strain SL1344) OX=216597 GN=surA PE=3 SV=1	0	207.705	64	26	33	26	1	428	47.2
FALSE	High	Master Protein	A0A0H3N961	Tol-Pal system protein TolB OS=Salmonella typhimurium (strain SL1344) OX=216597 GN=tolB PE=3 SV=1	0	9.19	12	4	4	4	1	430	46.1	8.22	1.64	4		FALSE	High	Master Protein	A0A0H3NGX1	DD-transpeptidase OS=Salmonella typhimurium (strain SL1344) OX=216597 GN=mrcA PE=3 SV=1	0	207.204	49	30	45	30	1	858	94.4	6.64	121.44	25		FALSE	High	Master Protein	A0A0H3NGX1	DD-transpeptidase OS=Salmonella typhimurium (strain SL1344) OX=216597 GN=mrcA PE=3 SV=1	0	207.204	49	30	56	30	1	858	94.4
FALSE	High	Master Protein	A0A0H3NIA1	Stringent starvation protein A OS=Salmonella typhimurium (strain SL1344) OX=216597 GN=sspA PE=3 SV=1	0	9.181	26	4	4	4	1	212	24.2	5.34	3.7	4		FALSE	High	Master Protein	A0A0H3N9N1	Succinate dehydrogenase iron-sulfur subunit OS=Salmonella typhimurium (strain SL1344) OX=216597 GN=sdhB PE=3 SV=1	0	207.181	92	22	75	22	1	239	26.8	7.14	171.59	20		FALSE	High	Master Protein	A0A0H3N9N1	Succinate dehydrogenase iron-sulfur subunit OS=Salmonella typhimurium (strain SL1344) OX=216597 GN=sdhB PE=3 SV=1	0	207.181	92	22	70	22	1	239	26.8
FALSE	High	Master Protein	A0A0H3NAQ9	Phosphofructokinase OS=Salmonella typhimurium (strain SL1344) OX=216597 GN=pfkB PE=3 SV=1	0	9.149	12	3	4	3	1	310	32.5	5.08	0	3		FALSE	High	Master Protein	A0A0H3NHR4	ATP synthase gamma chain OS=Salmonella typhimurium (strain SL1344) OX=216597 GN=atpG PE=3 SV=1	0	207.088	76	25	74	25	1	287	31.5	8.92	165.43	25		FALSE	High	Master Protein	A0A0H3NHR4	ATP synthase gamma chain OS=Salmonella typhimurium (strain SL1344) OX=216597 GN=atpG PE=3 SV=1	0	207.088	76	25	33	25	1	287	31.5
FALSE	High	Master Protein	A0A0H3NL96	Methyl-accepting chemotaxis protein OS=Salmonella typhimurium (strain SL1344) OX=216597 GN=tsr PE=4 SV=1	0	9.143	12	5	5	3	1	553	60.1	5.01	1.66	5		FALSE	High	Master Protein	A0A0H3NRD4	Pitrilysin OS=Salmonella typhimurium (strain SL1344) OX=216597 GN=ptr PE=3 SV=1	0	206.282	46	34	51	34	1	962	107.4	6.58	108.7	30		FALSE	High	Master Protein	A0A0H3NRD4	Pitrilysin OS=Salmonella typhimurium (strain SL1344) OX=216597 GN=ptr PE=3 SV=1	0	206.282	46	34	26	34	1	962	107.4
FALSE	High	Master Protein	A0A0H3NNT3	Anaerobic glycerol-3-phosphate dehydrogenase subunit B OS=Salmonella typhimurium (strain SL1344) OX=216597 GN=glpB PE=3 SV=1	0	9.001	9	3	3	3	1	419	45.6	5.94	0	3		FALSE	High	Master Protein	A0A0H3NRK4	Fructose-bisphosphate aldolase OS=Salmonella typhimurium (strain SL1344) OX=216597 GN=fba PE=3 SV=1	0	206.126	72	15	68	15	1	359	39.1	6.07	223.51	14		FALSE	High	Master Protein	A0A0H3NRK4	Fructose-bisphosphate aldolase OS=Salmonella typhimurium (strain SL1344) OX=216597 GN=fba PE=3 SV=1	0	206.126	72	15	25	15	1	359	39.1
FALSE	High	Master Protein	A0A0H3NIP0	Autotransporter domain-containing esterase OS=Salmonella typhimurium (strain SL1344) OX=216597 GN=apeE PE=4 SV=1	0	8.962	6	3	3	3	1	656	69.8	5.68	1.75	3		FALSE	High	Master Protein	A0A0H3NIE0	50S ribosomal protein L5 OS=Salmonella typhimurium (strain SL1344) OX=216597 GN=rplE PE=3 SV=1	0	205.414	82	20	85	20	1	179	20.3	9.39	200.66	16		FALSE	High	Master Protein	A0A0H3NIE0	50S ribosomal protein L5 OS=Salmonella typhimurium (strain SL1344) OX=216597 GN=rplE PE=3 SV=1	0	205.414	82	20	123	20	1	179	20.3
FALSE	High	Master Protein	A0A0H3NHA5	Hypothetical outer membrane protein OS=Salmonella typhimurium (strain SL1344) OX=216597 GN=ompW PE=4 SV=1	0	8.96	13	2	4	2	1	212	22.9	6	5.1	2		FALSE	High	Master Protein	A0A0H3NGY0	HAMP domain-containing protein OS=Salmonella typhimurium (strain SL1344) OX=216597 GN=trg PE=4 SV=1	0	205.334	57	25	40	25	1	541	58.3	6.27	85.4	18		FALSE	High	Master Protein	A0A0H3NGY0	HAMP domain-containing protein OS=Salmonella typhimurium (strain SL1344) OX=216597 GN=trg PE=4 SV=1	0	205.334	57	25	66	25	1	541	58.3
FALSE	High	Master Protein	A0A0H3NAA4	EIICB-Glc OS=Salmonella typhimurium (strain SL1344) OX=216597 GN=ptsG PE=4 SV=1	0	8.867	8	4	4	4	1	477	50.5	8.46	3.79	4		FALSE	High	Master Protein	A0A0H3NEJ1	ParA family protein OS=Salmonella typhimurium (strain SL1344) OX=216597 GN=SL1344_2594 PE=4 SV=1	0	204.537	68	24	71	24	1	361	39.9	6.62	179.64	22		FALSE	High	Master Protein	A0A0H3NEJ1	ParA family protein OS=Salmonella typhimurium (strain SL1344) OX=216597 GN=SL1344_2594 PE=4 SV=1	0	204.537	68	24	75	24	1	361	39.9
FALSE	High	Master Protein	A0A0H3NI03	Citrate synthase OS=Salmonella typhimurium (strain SL1344) OX=216597 GN=prpC PE=3 SV=1	0	8.808	6	2	2	2	1	389	43.1	6.65	1.74	2		FALSE	High	Master Protein	A0A0H3NNR2	Periplasmic nitrate reductase OS=Salmonella typhimurium (strain SL1344) OX=216597 GN=napA PE=3 SV=1	0	204.485	47	34	21	34	1	828	92.8	8.05	30.52	14		FALSE	High	Master Protein	A0A0H3NNR2	Periplasmic nitrate reductase OS=Salmonella typhimurium (strain SL1344) OX=216597 GN=napA PE=3 SV=1	0	204.485	47	34	64	34	1	828	92.8
FALSE	High	Master Protein	A0A0H3NMF3	50S ribosomal protein L14 OS=Salmonella typhimurium (strain SL1344) OX=216597 GN=rplN PE=3 SV=1	0	8.753	29	3	5	3	1	123	13.6	10.42	0	3		FALSE	High	Master Protein	A0A0H3NUB6	Ketol-acid reductoisomerase (NADP(+)) OS=Salmonella typhimurium (strain SL1344) OX=216597 GN=ilvC PE=3 SV=1	0	204.355	51	26	51	26	1	491	53.9	5.25	136.02	24		FALSE	High	Master Protein	A0A0H3NUB6	Ketol-acid reductoisomerase (NADP(+)) OS=Salmonella typhimurium (strain SL1344) OX=216597 GN=ilvC PE=3 SV=1	0	204.355	51	26	40	26	1	491	53.9
FALSE	High	Master Protein	A0A0H3NBB0	Pyruvate dehydrogenase [ubiquinone] OS=Salmonella typhimurium (strain SL1344) OX=216597 GN=poxB PE=3 SV=1	0	8.722	5	3	3	3	1	572	61.6	6.74	5.58	3		FALSE	High	Master Protein	A0A0H3NA37	DNA translocase FtsK OS=Salmonella typhimurium (strain SL1344) OX=216597 GN=ftsK PE=3 SV=1	0	204.257	30	26	18	26	1	1361	149.3	5.03	39.12	15		FALSE	High	Master Protein	A0A0H3NA37	DNA translocase FtsK OS=Salmonella typhimurium (strain SL1344) OX=216597 GN=ftsK PE=3 SV=1	0	204.257	30	26	38	26	1	1361	149.3
FALSE	High	Master Protein	A0A0H3NHY9	Xaa-Pro dipeptidase OS=Salmonella typhimurium (strain SL1344) OX=216597 GN=pepQ PE=3 SV=1	0	8.713	11	3	3	3	1	443	50.1	6.21	0	3		FALSE	High	Master Protein	A0A0H3NAK6	Glutaredoxin 2 OS=Salmonella typhimurium (strain SL1344) OX=216597 GN=grxB PE=4 SV=1	0	203.366	78	20	64	20	1	215	24.4	7.99	136.83	20		FALSE	High	Master Protein	A0A0H3NAK6	Glutaredoxin 2 OS=Salmonella typhimurium (strain SL1344) OX=216597 GN=grxB PE=4 SV=1	0	203.366	78	20	27	20	1	215	24.4
FALSE	High	Master Protein	A0A0H3NEM2	ATP-dependent RNA helicase SrmB OS=Salmonella typhimurium (strain SL1344) OX=216597 GN=srmB PE=3 SV=1	0	8.625	8	3	3	3	1	444	50	9.23	1.77	3		FALSE	High	Master Protein	E1WAC8	Cell invasion protein SipC OS=Salmonella typhimurium (strain SL1344) OX=216597 GN=sipC PE=1 SV=1	0	202.379	76	24	36	24	1	409	43	8.87	89.03	16		FALSE	High	Master Protein	E1WAC8	Cell invasion protein SipC OS=Salmonella typhimurium (strain SL1344) OX=216597 GN=sipC PE=1 SV=1	0	202.379	76	24	52	24	1	409	43
FALSE	High	Master Protein	A0A0H3NHB9	Glutathione S-transferase OS=Salmonella typhimurium (strain SL1344) OX=216597 GN=yibF PE=4 SV=1	0	8.617	13	3	3	3	1	202	22.6	5.47	1.78	3		FALSE	High	Master Protein	A0A0H3NE44	Cysteine synthase OS=Salmonella typhimurium (strain SL1344) OX=216597 GN=cysK PE=3 SV=1	0	201.842	66	21	72	21	1	323	34.5	6.06	224.3	21		FALSE	High	Master Protein	A0A0H3NE44	Cysteine synthase OS=Salmonella typhimurium (strain SL1344) OX=216597 GN=cysK PE=3 SV=1	0	201.842	66	21	35	21	1	323	34.5
FALSE	High	Master Protein	A0A0H3NNY9	50S ribosomal protein L11 OS=Salmonella typhimurium (strain SL1344) OX=216597 GN=rplK PE=3 SV=1	0	8.578	23	3	3	3	1	142	14.9	9.63	2.52	3		FALSE	High	Master Protein	A0A0H3N8Y8	ATP-dependent Clp protease ATP-binding subunit ClpX OS=Salmonella typhimurium (strain SL1344) OX=216597 GN=clpX PE=3 SV=1	0	201.559	72	24	65	24	1	423	46.1	5.35	182.97	23		FALSE	High	Master Protein	A0A0H3N8Y8	ATP-dependent Clp protease ATP-binding subunit ClpX OS=Salmonella typhimurium (strain SL1344) OX=216597 GN=clpX PE=3 SV=1	0	201.559	72	24	58	24	1	423	46.1
FALSE	High	Master Protein	A0A0H3NU57	Phosphate import ATP-binding protein PstB OS=Salmonella typhimurium (strain SL1344) OX=216597 GN=pstB PE=3 SV=1	0	8.568	19	4	4	4	1	257	29	6.55	1.64	4		FALSE	High	Master Protein	A0A0H3NH80	Catabolite repressor/activator OS=Salmonella typhimurium (strain SL1344) OX=216597 GN=fruR PE=4 SV=1	0	201.403	73	20	47	20	1	334	38	6.96	145.54	20		FALSE	High	Master Protein	A0A0H3NH80	Catabolite repressor/activator OS=Salmonella typhimurium (strain SL1344) OX=216597 GN=fruR PE=4 SV=1	0	201.403	73	20	33	20	1	334	38
FALSE	High	Master Protein	A0A0H3NC57	Anthranilate synthase component 1 OS=Salmonella typhimurium (strain SL1344) OX=216597 GN=trpE PE=3 SV=1	0	8.563	6	3	3	3	1	520	57.1	5.66	1.98	3		FALSE	High	Master Protein	A0A0H3N8H8	DNA polymerase III subunit gamma/tau OS=Salmonella typhimurium (strain SL1344) OX=216597 GN=dnaX PE=3 SV=1	0	199.88	56	29	40	29	1	642	70.6	6.96	75.81	21		FALSE	High	Master Protein	A0A0H3N8H8	DNA polymerase III subunit gamma/tau OS=Salmonella typhimurium (strain SL1344) OX=216597 GN=dnaX PE=3 SV=1	0	199.88	56	29	44	29	1	642	70.6
FALSE	High	Master Protein	A0A0H3NLH5	Global response regulator OS=Salmonella typhimurium (strain SL1344) OX=216597 GN=arcA PE=4 SV=1	0	8.531	16	3	3	3	1	238	27.3	5.43	1.97	3		FALSE	High	Master Protein	A0A0H3NLX1	Biosynthetic arginine decarboxylase OS=Salmonella typhimurium (strain SL1344) OX=216597 GN=speA PE=3 SV=1	0	199.803	57	25	64	25	1	637	71.7	5.03	145.98	22		FALSE	High	Master Protein	A0A0H3NLX1	Biosynthetic arginine decarboxylase OS=Salmonella typhimurium (strain SL1344) OX=216597 GN=speA PE=3 SV=1	0	199.803	57	25	44	25	1	637	71.7
FALSE	High	Master Protein	A0A0H3NLX1	Biosynthetic arginine decarboxylase OS=Salmonella typhimurium (strain SL1344) OX=216597 GN=speA PE=3 SV=1	0	8.53	11	5	5	5	1	637	71.7	5.03	0	5		FALSE	High	Master Protein	A0A0H3NVV1	Protein HflC OS=Salmonella typhimurium (strain SL1344) OX=216597 GN=hflC PE=3 SV=1	0	199.674	54	22	58	22	1	334	37.5	6.25	168.16	21		FALSE	High	Master Protein	A0A0H3NVV1	Protein HflC OS=Salmonella typhimurium (strain SL1344) OX=216597 GN=hflC PE=3 SV=1	0	199.674	54	22	64	22	1	334	37.5
FALSE	High	Master Protein	A0A0H3NGG0	30S ribosomal protein S16 OS=Salmonella typhimurium (strain SL1344) OX=216597 GN=rps16 PE=3 SV=1	0	8.443	37	3	3	3	1	82	9.2	10.61	4.01	3		FALSE	High	Master Protein	A0A0H3NMB9	Cell shape-determining protein MreB OS=Salmonella typhimurium (strain SL1344) OX=216597 GN=mreB PE=3 SV=1	0	199.636	54	22	60	22	1	347	36.9	5.26	140.28	21		FALSE	High	Master Protein	A0A0H3NMB9	Cell shape-determining protein MreB OS=Salmonella typhimurium (strain SL1344) OX=216597 GN=mreB PE=3 SV=1	0	199.636	54	22	64	22	1	347	36.9
FALSE	High	Master Protein	A0A0H3NKZ8	NADP-dependent succinate-semialdehyde dehydrogenase I OS=Salmonella typhimurium (strain SL1344) OX=216597 GN=gabD PE=3 SV=1	0	8.395	10	4	4	4	1	482	51.8	5.62	0	4		FALSE	High	Master Protein	A0A0H3NAY0	Succinylornithine transaminase OS=Salmonella typhimurium (strain SL1344) OX=216597 GN=argDa PE=3 SV=1	0	199.631	82	22	58	20	1	408	43.8	6.33	156.75	22		FALSE	High	Master Protein	A0A0H3NAY0	Succinylornithine transaminase OS=Salmonella typhimurium (strain SL1344) OX=216597 GN=argDa PE=3 SV=1	0	199.631	82	22	17	20	1	408	43.8
FALSE	High	Master Protein	A0A0H3NK81	50S ribosomal protein L7/L12 OS=Salmonella typhimurium (strain SL1344) OX=216597 GN=rplL PE=3 SV=1	0	8.394	26	3	4	3	1	121	12.3	4.65	3.8	3		FALSE	High	Master Protein	A0A0H3NDZ7	Enterobactin synthetase component F OS=Salmonella typhimurium (strain SL1344) OX=216597 GN=entF PE=4 SV=1	0	199.553	36	33	35	33	1	1294	141.6	5.9	84.97	31		FALSE	High	Master Protein	A0A0H3NDZ7	Enterobactin synthetase component F OS=Salmonella typhimurium (strain SL1344) OX=216597 GN=entF PE=4 SV=1	0	199.553	36	33	28	33	1	1294	141.6
FALSE	High	Master Protein	A0A0H3NEQ4	Signal recognition particle protein OS=Salmonella typhimurium (strain SL1344) OX=216597 GN=ffh PE=3 SV=1	0	8.37	12	5	5	5	1	453	49.8	9.54	0	5		FALSE	High	Master Protein	A0A0H3NA94	3-oxoacyl-[acyl-carrier-protein] synthase 3 OS=Salmonella typhimurium (strain SL1344) OX=216597 GN=fabH PE=3 SV=1	0	198.629	63	17	41	17	1	317	33.5	5.63	103.94	13		FALSE	High	Master Protein	A0A0H3NA94	3-oxoacyl-[acyl-carrier-protein] synthase 3 OS=Salmonella typhimurium (strain SL1344) OX=216597 GN=fabH PE=3 SV=1	0	198.629	63	17	44	17	1	317	33.5
FALSE	High	Master Protein	A0A0H3NPR4	Metalloprotease PmbA OS=Salmonella typhimurium (strain SL1344) OX=216597 GN=pmbA PE=3 SV=1	0	8.296	8	3	3	3	1	450	48.4	5.62	0	3		FALSE	High	Master Protein	A0A0H3N9S6	ATP-dependent lipid A-core flippase OS=Salmonella typhimurium (strain SL1344) OX=216597 GN=msbA PE=3 SV=1	0	198.592	52	27	51	27	1	582	64.3	8.31	136.82	21		FALSE	High	Master Protein	A0A0H3N9S6	ATP-dependent lipid A-core flippase OS=Salmonella typhimurium (strain SL1344) OX=216597 GN=msbA PE=3 SV=1	0	198.592	52	27	66	27	1	582	64.3
FALSE	High	Master Protein	A0A0H3NJW7	Dihydroorotate dehydrogenase (quinone) OS=Salmonella typhimurium (strain SL1344) OX=216597 GN=pyrD PE=3 SV=1	0	8.248	14	4	4	4	1	345	37.7	7.78	0	4		FALSE	High	Master Protein	A0A0H3NDQ2	EIIAB-Man OS=Salmonella typhimurium (strain SL1344) OX=216597 GN=SL1344_1759 PE=4 SV=1	0	198.131	69	19	72	19	1	322	35	6.09	163.66	19		FALSE	High	Master Protein	A0A0H3NDQ2	EIIAB-Man OS=Salmonella typhimurium (strain SL1344) OX=216597 GN=SL1344_1759 PE=4 SV=1	0	198.131	69	19	46	19	1	322	35
FALSE	High	Master Protein	A0A0H3NIK8	Argininosuccinate lyase OS=Salmonella typhimurium (strain SL1344) OX=216597 GN=argH PE=3 SV=1	0	8.202	3	1	1	1	1	458	50.5	5.57	3.03	1		FALSE	High	Master Protein	A0A0H3NHF2	ADP-L-glycero-D-manno-heptose-6-epimerase OS=Salmonella typhimurium (strain SL1344) OX=216597 GN=rfaD PE=3 SV=1	0	197.49	74	25	71	25	1	310	34.8	5.03	164	24		FALSE	High	Master Protein	A0A0H3NHF2	ADP-L-glycero-D-manno-heptose-6-epimerase OS=Salmonella typhimurium (strain SL1344) OX=216597 GN=rfaD PE=3 SV=1	0	197.49	74	25	58	25	1	310	34.8
FALSE	High	Master Protein	A0A0H3NIS3	Carbon starvation protein A OS=Salmonella typhimurium (strain SL1344) OX=216597 GN=cstAa PE=3 SV=1	0	8.159	4	4	4	4	1	701	75	7.9	3.85	4		FALSE	High	Master Protein	A0A0H3NBT7	DUF3313 domain-containing protein OS=Salmonella typhimurium (strain SL1344) OX=216597 GN=SL1344_1537 PE=4 SV=1	0	196.751	82	12	37	12	1	222	24.4	8.5	133.84	11		FALSE	High	Master Protein	A0A0H3NBT7	DUF3313 domain-containing protein OS=Salmonella typhimurium (strain SL1344) OX=216597 GN=SL1344_1537 PE=4 SV=1	0	196.751	82	12	51	12	1	222	24.4
FALSE	High	Master Protein	A0A0H3NQ36	Outer membrane protein assembly factor BamD OS=Salmonella typhimurium (strain SL1344) OX=216597 GN=yfiO PE=3 SV=1	0	8.131	12	3	3	3	1	245	27.8	8.46	3.55	3		FALSE	High	Master Protein	A0A0H3NE99	Inosine-5'-monophosphate dehydrogenase OS=Salmonella typhimurium (strain SL1344) OX=216597 GN=guaB PE=3 SV=1	0	196.699	59	21	58	21	1	488	51.9	6.62	129.14	20		FALSE	High	Master Protein	A0A0H3NE99	Inosine-5'-monophosphate dehydrogenase OS=Salmonella typhimurium (strain SL1344) OX=216597 GN=guaB PE=3 SV=1	0	196.699	59	21	41	21	1	488	51.9
FALSE	High	Master Protein	A0A0H3NCF0	N-succinylglutamate 5-semialdehyde dehydrogenase OS=Salmonella typhimurium (strain SL1344) OX=216597 GN=astD PE=3 SV=1	0	8.129	5	2	2	2	1	492	53	7.09	1.78	2		FALSE	High	Master Protein	A0A0H3N9R9	Possible pectinesterase OS=Salmonella typhimurium (strain SL1344) OX=216597 GN=ybhC PE=4 SV=1	0	194.862	62	14	47	14	1	427	45.9	7.33	116.29	11		FALSE	High	Master Protein	A0A0H3N9R9	Possible pectinesterase OS=Salmonella typhimurium (strain SL1344) OX=216597 GN=ybhC PE=4 SV=1	0	194.862	62	14	76	14	1	427	45.9
FALSE	High	Master Protein	A0A0H3NKX3	Inorganic pyrophosphatase OS=Salmonella typhimurium (strain SL1344) OX=216597 GN=ppa PE=3 SV=1	0	8.05	16	3	3	3	1	176	19.7	5.17	0	3		FALSE	High	Master Protein	A0A0H3N9V9	Nuclease SbcCD subunit C OS=Salmonella typhimurium (strain SL1344) OX=216597 GN=sbcC PE=3 SV=1	0	194.59	37	32	30	32	1	1046	117.8	6.1	57.97	25		FALSE	High	Master Protein	A0A0H3N9V9	Nuclease SbcCD subunit C OS=Salmonella typhimurium (strain SL1344) OX=216597 GN=sbcC PE=3 SV=1	0	194.59	37	32	38	32	1	1046	117.8
FALSE	High	Master Protein	A0A0H3NN75	Phosphomannomutase OS=Salmonella typhimurium (strain SL1344) OX=216597 GN=rfbK PE=3 SV=1	0	8	8	3	3	3	1	477	52.1	5.63	0	3		FALSE	High	Master Protein	A0A0H3NK66	Acetylornithine deacetylase OS=Salmonella typhimurium (strain SL1344) OX=216597 GN=argE PE=3 SV=1	0	194.587	74	17	49	17	1	383	42.2	6.25	146.26	16		FALSE	High	Master Protein	A0A0H3NK66	Acetylornithine deacetylase OS=Salmonella typhimurium (strain SL1344) OX=216597 GN=argE PE=3 SV=1	0	194.587	74	17	30	17	1	383	42.2
FALSE	High	Master Protein	A0A0H3N9E2	Cold shock-like protein cspE OS=Salmonella typhimurium (strain SL1344) OX=216597 GN=cspE PE=4 SV=1	0	7.966	31	2	2	2	1	70	7.6	8.54	1.74	2		FALSE	High	Master Protein	A0A0H3NI88	tRNA sulfurtransferase OS=Salmonella typhimurium (strain SL1344) OX=216597 GN=thiI PE=3 SV=1	0	193.937	53	24	34	24	1	482	54.8	6.61	77.18	16		FALSE	High	Master Protein	A0A0H3NI88	tRNA sulfurtransferase OS=Salmonella typhimurium (strain SL1344) OX=216597 GN=thiI PE=3 SV=1	0	193.937	53	24	42	24	1	482	54.8
FALSE	High	Master Protein	A0A0H3NPK1	Phosphoribosylaminoimidazole-succinocarboxamide synthase OS=Salmonella typhimurium (strain SL1344) OX=216597 GN=purC PE=3 SV=1	0	7.937	13	2	2	2	1	237	26.9	5.34	1.81	2		FALSE	High	Master Protein	A0A0H3NE23	Hypothetical decarboxylase OS=Salmonella typhimurium (strain SL1344) OX=216597 GN=SL1344_2373 PE=3 SV=1	0	193.603	54	21	64	21	1	550	59.9	5.94	160.51	20		FALSE	High	Master Protein	A0A0H3NE23	Hypothetical decarboxylase OS=Salmonella typhimurium (strain SL1344) OX=216597 GN=SL1344_2373 PE=3 SV=1	0	193.603	54	21	31	21	1	550	59.9
FALSE	High	Master Protein	A0A0H3NDB2	Glucose-1-phosphate cytidylyltransferase OS=Salmonella typhimurium (strain SL1344) OX=216597 GN=rfbF PE=4 SV=1	0	7.936	14	4	4	4	1	257	29	6.62	3.64	4		FALSE	High	Master Protein	A0A0H3NB52	Mannose-6-phosphate isomerase OS=Salmonella typhimurium (strain SL1344) OX=216597 GN=manA PE=3 SV=1	0	193.575	65	19	53	19	1	391	42.6	5.69	177.78	18		FALSE	High	Master Protein	A0A0H3NB52	Mannose-6-phosphate isomerase OS=Salmonella typhimurium (strain SL1344) OX=216597 GN=manA PE=3 SV=1	0	193.575	65	19	32	19	1	391	42.6
FALSE	High	Master Protein	A0A0H3NJ49	Cytochrome d ubiquinol oxidase subunit II OS=Salmonella typhimurium (strain SL1344) OX=216597 GN=cydB PE=3 SV=1	0	7.873	5	2	2	2	1	379	42.3	7.17	4.63	2		FALSE	High	Master Protein	A0A0H3NE49	Lipoyl synthase OS=Salmonella typhimurium (strain SL1344) OX=216597 GN=lipA PE=3 SV=1	0	193.417	61	18	30	18	1	321	36	7.94	72.35	16		FALSE	High	Master Protein	A0A0H3NE49	Lipoyl synthase OS=Salmonella typhimurium (strain SL1344) OX=216597 GN=lipA PE=3 SV=1	0	193.417	61	18	42	18	1	321	36
FALSE	High	Master Protein	A0A0H3NJZ4	Nucleoside permease OS=Salmonella typhimurium (strain SL1344) OX=216597 GN=nupC PE=3 SV=1	0	7.846	7	3	3	3	1	400	43.4	8.06	1.95	3		FALSE	High	Master Protein	A0A0H3NUG9	DNA helicase OS=Salmonella typhimurium (strain SL1344) OX=216597 GN=uvrD PE=3 SV=1	0	191.467	53	29	49	29	1	720	81.9	6.39	128.95	24		FALSE	High	Master Protein	A0A0H3NUG9	DNA helicase OS=Salmonella typhimurium (strain SL1344) OX=216597 GN=uvrD PE=3 SV=1	0	191.467	53	29	55	29	1	720	81.9
FALSE	High	Master Protein	A0A0H3NBZ4	Formyltetrahydrofolate deformylase OS=Salmonella typhimurium (strain SL1344) OX=216597 GN=purU PE=3 SV=1	0	7.822	11	4	4	4	1	280	31.8	6.84	0	4		FALSE	High	Master Protein	A0A0H3NBP3	Alcohol dehydrogenase OS=Salmonella typhimurium (strain SL1344) OX=216597 GN=adhP PE=3 SV=1	0	191.139	65	16	101	16	1	309	32.5	5.87	302.24	16		FALSE	High	Master Protein	A0A0H3NBP3	Alcohol dehydrogenase OS=Salmonella typhimurium (strain SL1344) OX=216597 GN=adhP PE=3 SV=1	0	191.139	65	16	38	16	1	309	32.5
FALSE	High	Master Protein	A0A0H3NFT9	Hypothetical membrane protein OS=Salmonella typhimurium (strain SL1344) OX=216597 GN=yggB PE=3 SV=1	0	7.811	8	2	2	2	1	286	31	8.34	1.72	2		FALSE	High	Master Protein	A0A0H3NJA2	Thymidine phosphorylase OS=Salmonella typhimurium (strain SL1344) OX=216597 GN=deoA PE=3 SV=1	0	191.099	61	26	61	26	1	440	47	5.12	144.06	25		FALSE	High	Master Protein	A0A0H3NJA2	Thymidine phosphorylase OS=Salmonella typhimurium (strain SL1344) OX=216597 GN=deoA PE=3 SV=1	0	191.099	61	26	26	26	1	440	47
FALSE	High	Master Protein	A0A0H3NKW9	HlyC/CorC family transporter OS=Salmonella typhimurium (strain SL1344) OX=216597 GN=ytfL PE=3 SV=1	0	7.791	7	3	3	3	1	447	49.7	4.98	3.68	3		FALSE	High	Master Protein	A0A0H3NHL3	L-serine dehydratase OS=Salmonella typhimurium (strain SL1344) OX=216597 GN=sdaA PE=3 SV=1	0	190.874	49	20	49	17	1	454	49	5.48	134	19		FALSE	High	Master Protein	A0A0H3NHL3	L-serine dehydratase OS=Salmonella typhimurium (strain SL1344) OX=216597 GN=sdaA PE=3 SV=1	0	190.874	49	20	43	17	1	454	49
FALSE	High	Master Protein	A0A0H3NKN8	CDP-diacylglycerol--serine O-phosphatidyltransferase OS=Salmonella typhimurium (strain SL1344) OX=216597 GN=pssA PE=3 SV=1	0	7.77	12	3	3	3	1	451	52.7	9.14	0	3		FALSE	High	Master Protein	A0A0H3NIE8	ATP-dependent 6-phosphofructokinase OS=Salmonella typhimurium (strain SL1344) OX=216597 GN=pfkA PE=3 SV=1	0	190.866	63	19	66	19	1	320	34.9	5.86	140.29	18		FALSE	High	Master Protein	A0A0H3NIE8	ATP-dependent 6-phosphofructokinase OS=Salmonella typhimurium (strain SL1344) OX=216597 GN=pfkA PE=3 SV=1	0	190.866	63	19	51	19	1	320	34.9
FALSE	High	Master Protein	A0A0H3NMN6	Glycogen synthase OS=Salmonella typhimurium (strain SL1344) OX=216597 GN=glgA PE=3 SV=1	0	7.767	7	3	3	3	1	477	52.9	6.73	0	3		FALSE	High	Master Protein	A0A0H3NLQ8	RecBCD enzyme subunit RecD OS=Salmonella typhimurium (strain SL1344) OX=216597 GN=recD PE=3 SV=1	0	190.392	65	34	32	34	1	611	66.5	7.88	64.46	18		FALSE	High	Master Protein	A0A0H3NLQ8	RecBCD enzyme subunit RecD OS=Salmonella typhimurium (strain SL1344) OX=216597 GN=recD PE=3 SV=1	0	190.392	65	34	69	34	1	611	66.5
FALSE	High	Master Protein	A0A0H3NSR3	30S ribosomal protein S11 OS=Salmonella typhimurium (strain SL1344) OX=216597 GN=rpsK PE=3 SV=1	0	7.767	33	3	5	3	1	110	11.7	10.61	6.52	3		FALSE	High	Master Protein	A0A0H3NH16	Universal stress protein UspE OS=Salmonella typhimurium (strain SL1344) OX=216597 GN=ydaA PE=4 SV=1	0	190.387	80	17	65	17	1	315	35.6	5.34	196.5	16		FALSE	High	Master Protein	A0A0H3NH16	Universal stress protein UspE OS=Salmonella typhimurium (strain SL1344) OX=216597 GN=ydaA PE=4 SV=1	0	190.387	80	17	29	17	1	315	35.6
FALSE	High	Master Protein	A0A0H3NDK7	Lipid A 1-diphosphate synthase OS=Salmonella typhimurium (strain SL1344) OX=216597 GN=yeiU PE=3 SV=1	0	7.757	15	3	3	3	1	239	26.9	9.74	0	3		FALSE	High	Master Protein	A0A0H3NFY4	Uronate isomerase OS=Salmonella typhimurium (strain SL1344) OX=216597 GN=uxaC PE=3 SV=1	0	190.108	77	26	48	26	1	470	53.6	5.47	122.51	25		FALSE	High	Master Protein	A0A0H3NFY4	Uronate isomerase OS=Salmonella typhimurium (strain SL1344) OX=216597 GN=uxaC PE=3 SV=1	0	190.108	77	26	30	26	1	470	53.6
FALSE	High	Master Protein	A0A0H3NSV2	30S ribosomal protein S12 OS=Salmonella typhimurium (strain SL1344) OX=216597 GN=rpsL PE=3 SV=1	0	7.756	10	2	2	2	1	124	13.7	10.87	4.75	2		FALSE	High	Master Protein	A0A0H3NHX0	Adenylate cyclase OS=Salmonella typhimurium (strain SL1344) OX=216597 GN=cyaA PE=3 SV=1	0	190.004	46	32	40	32	1	848	97.3	6.14	72.16	22		FALSE	High	Master Protein	A0A0H3NHX0	Adenylate cyclase OS=Salmonella typhimurium (strain SL1344) OX=216597 GN=cyaA PE=3 SV=1	0	190.004	46	32	47	32	1	848	97.3
FALSE	High	Master Protein	A0A0H3NN91	Alpha-D-glucosyl-1-phosphate uridylyltransferase OS=Salmonella typhimurium (strain SL1344) OX=216597 GN=galF PE=3 SV=1	0	7.738	6	2	2	2	1	340	37.9	6.8	3.91	2		FALSE	High	Master Protein	A0A0H3NGS0	30S ribosomal protein S3 OS=Salmonella typhimurium (strain SL1344) OX=216597 GN=rpsC PE=3 SV=1	0	189.792	71	19	87	19	1	233	26	10.27	211.8	18		FALSE	High	Master Protein	A0A0H3NGS0	30S ribosomal protein S3 OS=Salmonella typhimurium (strain SL1344) OX=216597 GN=rpsC PE=3 SV=1	0	189.792	71	19	87	19	1	233	26
FALSE	High	Master Protein	A0A0H3NHR4	ATP synthase gamma chain OS=Salmonella typhimurium (strain SL1344) OX=216597 GN=atpG PE=3 SV=1	0	7.711	9	3	4	3	1	287	31.5	8.92	3.8	3		FALSE	High	Master Protein	A0A0H3NXF6	Carbonic anhydrase OS=Salmonella typhimurium (strain SL1344) OX=216597 GN=G1W50_20025 PE=4 SV=1	0	189.296	64	18	28	18	1	246	26.6	8.15	84.26	13		FALSE	High	Master Protein	A0A0H3NXF6	Carbonic anhydrase OS=Salmonella typhimurium (strain SL1344) OX=216597 GN=G1W50_20025 PE=4 SV=1	0	189.296	64	18	56	18	1	246	26.6
FALSE	High	Master Protein	A0A0H3NYS4	Surface exclusion protein OS=Salmonella typhimurium (strain SL1344) OX=216597 GN=exc PE=4 SV=1	0	7.709	9	2	2	2	1	220	25.8	8.6	3.71	2		FALSE	High	Master Protein	A0A0H3ND87	VOC family protein OS=Salmonella typhimurium (strain SL1344) OX=216597 GN=SL1344_1554 PE=4 SV=1	0	189.282	57	26	75	26	1	447	50.9	5.87	163.65	26		FALSE	High	Master Protein	A0A0H3ND87	VOC family protein OS=Salmonella typhimurium (strain SL1344) OX=216597 GN=SL1344_1554 PE=4 SV=1	0	189.282	57	26	22	26	1	447	50.9
FALSE	High	Master Protein	A0A0H3NDU2	Amidophosphoribosyltransferase OS=Salmonella typhimurium (strain SL1344) OX=216597 GN=purF PE=3 SV=1	0	7.656	9	4	4	4	1	505	56.5	5.77	0	4		FALSE	High	Master Protein	A0A0H3NWN1	IS481 family transposase OS=Salmonella typhimurium (strain SL1344) OX=216597 GN=rlgA2 PE=4 SV=1	0	189.085	55	27	23	27	1	554	63.7	8.6	42.43	15		FALSE	High	Master Protein	A0A0H3NWN1	IS481 family transposase OS=Salmonella typhimurium (strain SL1344) OX=216597 GN=rlgA2 PE=4 SV=1	0	189.085	55	27	58	27	1	554	63.7
FALSE	High	Master Protein	A0A0H3NIA5	Uncharacterized protein OS=Salmonella typhimurium (strain SL1344) OX=216597 GN=yhcB PE=4 SV=1	0	7.649	28	3	3	3	1	134	15.3	5.88	4.4	3		FALSE	High	Master Protein	A0A0H3N8V7	Serine-type D-Ala-D-Ala carboxypeptidase OS=Salmonella typhimurium (strain SL1344) OX=216597 GN=dacA PE=3 SV=1	0	188.778	71	25	73	23	1	403	44.4	8.53	155.59	22		FALSE	High	Master Protein	A0A0H3N8V7	Serine-type D-Ala-D-Ala carboxypeptidase OS=Salmonella typhimurium (strain SL1344) OX=216597 GN=dacA PE=3 SV=1	0	188.778	71	25	69	23	1	403	44.4
FALSE	High	Master Protein	A0A0H3NDF2	Acyltransferase OS=Salmonella typhimurium (strain SL1344) OX=216597 GN=oafA PE=4 SV=1	0	7.623	7	4	4	4	1	609	69.6	8.63	0	4		FALSE	High	Master Protein	A0A0H3NDI1	Alkyl hydroperoxide reductase C OS=Salmonella typhimurium (strain SL1344) OX=216597 GN=tsaA PE=3 SV=1	0	188.577	77	14	66	14	1	200	22.3	5.43	201.02	13		FALSE	High	Master Protein	A0A0H3NDI1	Alkyl hydroperoxide reductase C OS=Salmonella typhimurium (strain SL1344) OX=216597 GN=tsaA PE=3 SV=1	0	188.577	77	14	38	14	1	200	22.3
FALSE	High	Master Protein	A0A0H3N9T7	D-alanine--D-alanine ligase OS=Salmonella typhimurium (strain SL1344) OX=216597 GN=ddlA PE=3 SV=1	0	7.598	11	3	3	3	1	364	39.3	5.66	0	3		FALSE	High	Master Protein	A0A0H3NN91	Alpha-D-glucosyl-1-phosphate uridylyltransferase OS=Salmonella typhimurium (strain SL1344) OX=216597 GN=galF PE=3 SV=1	0	188.268	75	18	66	18	1	340	37.9	6.8	165.75	18		FALSE	High	Master Protein	A0A0H3NN91	Alpha-D-glucosyl-1-phosphate uridylyltransferase OS=Salmonella typhimurium (strain SL1344) OX=216597 GN=galF PE=3 SV=1	0	188.268	75	18	35	18	1	340	37.9
FALSE	High	Master Protein	A0A0H3N9M1	Thioredoxin reductase OS=Salmonella typhimurium (strain SL1344) OX=216597 GN=trxB PE=3 SV=1	0	7.547	16	3	4	3	1	322	34.7	5.39	0	3		FALSE	High	Master Protein	A0A0H3NJW0	Fatty acid oxidation complex subunit alpha OS=Salmonella typhimurium (strain SL1344) OX=216597 GN=fadJ PE=3 SV=1	0	188.091	57	30	59	30	1	715	77.2	8.9	131.38	30		FALSE	High	Master Protein	A0A0H3NJW0	Fatty acid oxidation complex subunit alpha OS=Salmonella typhimurium (strain SL1344) OX=216597 GN=fadJ PE=3 SV=1	0	188.091	57	30	27	30	1	715	77.2
FALSE	High	Master Protein	A0A0H3N9F1	Outer membrane lipoprotein RcsF OS=Salmonella typhimurium (strain SL1344) OX=216597 GN=rcsF PE=3 SV=1	0	7.531	25	2	2	2	1	134	14.2	8.92	2.31	2		FALSE	High	Master Protein	A0A0H3NEN3	ABC transporter ATP-binding protein OS=Salmonella typhimurium (strain SL1344) OX=216597 GN=ybiT PE=4 SV=1	0	187.771	60	24	39	24	1	530	59.8	5.11	93.97	19		FALSE	High	Master Protein	A0A0H3NEN3	ABC transporter ATP-binding protein OS=Salmonella typhimurium (strain SL1344) OX=216597 GN=ybiT PE=4 SV=1	0	187.771	60	24	45	24	1	530	59.8
FALSE	High	Master Protein	A0A0H3NMA2	N-acetylneuraminate lyase OS=Salmonella typhimurium (strain SL1344) OX=216597 GN=nanA PE=3 SV=1	0	7.492	7	2	2	2	1	297	32.5	5.86	0	2		FALSE	High	Master Protein	A0A0H3NH18	Glucose-1-phosphate adenylyltransferase OS=Salmonella typhimurium (strain SL1344) OX=216597 GN=glgC PE=3 SV=1	0	187.402	66	24	52	24	1	431	48.4	6.98	135.14	20		FALSE	High	Master Protein	A0A0H3NH18	Glucose-1-phosphate adenylyltransferase OS=Salmonella typhimurium (strain SL1344) OX=216597 GN=glgC PE=3 SV=1	0	187.402	66	24	48	24	1	431	48.4
FALSE	High	Master Protein	A0A0H3NRK4	Fructose-bisphosphate aldolase OS=Salmonella typhimurium (strain SL1344) OX=216597 GN=fba PE=3 SV=1	0	7.475	6	2	2	2	1	359	39.1	6.07	3.67	2		FALSE	High	Master Protein	A0A0H3NRZ3	2,5-didehydrogluconate reductase DkgA OS=Salmonella typhimurium (strain SL1344) OX=216597 GN=dkgA PE=4 SV=1	0	187.271	69	16	61	16	1	275	31	6.46	145.36	16		FALSE	High	Master Protein	A0A0H3NRZ3	2,5-didehydrogluconate reductase DkgA OS=Salmonella typhimurium (strain SL1344) OX=216597 GN=dkgA PE=4 SV=1	0	187.271	69	16	19	16	1	275	31
FALSE	High	Master Protein	A0A0H3NI68	Superoxide dismutase OS=Salmonella typhimurium (strain SL1344) OX=216597 GN=sodA PE=3 SV=1	0	7.473	16	3	4	3	1	206	23.1	6.96	1.68	3		FALSE	High	Master Protein	A0A0H3N968	Cysteine--tRNA ligase OS=Salmonella typhimurium (strain SL1344) OX=216597 GN=cysS PE=3 SV=1	0	187.111	62	25	70	25	1	461	52.2	5.57	168.14	24		FALSE	High	Master Protein	A0A0H3N968	Cysteine--tRNA ligase OS=Salmonella typhimurium (strain SL1344) OX=216597 GN=cysS PE=3 SV=1	0	187.111	62	25	31	25	1	461	52.2
FALSE	High	Master Protein	A0A0H3NHH1	YicC family protein OS=Salmonella typhimurium (strain SL1344) OX=216597 GN=yicC PE=4 SV=1	0	7.442	11	4	4	4	1	287	33.1	5.12	1.89	4		FALSE	High	Master Protein	A0A0H3NEZ1	D-galactose-binding periplasmic protein OS=Salmonella typhimurium (strain SL1344) OX=216597 GN=mglB PE=3 SV=1	0	187.103	72	23	56	23	1	332	35.8	6.2	147.15	22		FALSE	High	Master Protein	A0A0H3NEZ1	D-galactose-binding periplasmic protein OS=Salmonella typhimurium (strain SL1344) OX=216597 GN=mglB PE=3 SV=1	0	187.103	72	23	15	23	1	332	35.8
FALSE	High	Master Protein	A0A0H3NIS8	dCTP deaminase OS=Salmonella typhimurium (strain SL1344) OX=216597 GN=dcd PE=3 SV=1	0	7.439	15	3	3	3	1	193	21.2	6.21	2.19	3		FALSE	High	Master Protein	A0A0H3NPL5	Exopolyphosphatase OS=Salmonella typhimurium (strain SL1344) OX=216597 GN=ppx PE=3 SV=1	0	186.785	60	29	31	29	1	513	58.1	7.88	63.11	19		FALSE	High	Master Protein	A0A0H3NPL5	Exopolyphosphatase OS=Salmonella typhimurium (strain SL1344) OX=216597 GN=ppx PE=3 SV=1	0	186.785	60	29	48	29	1	513	58.1
FALSE	High	Master Protein	A0A0H3NLC0	Molecular chaperone OsmY OS=Salmonella typhimurium (strain SL1344) OX=216597 GN=osmY PE=4 SV=1	0	7.409	10	2	2	2	1	205	21.4	6.09	1.6	2		FALSE	High	Master Protein	A0A0H3N884	Elongation factor Ts OS=Salmonella typhimurium (strain SL1344) OX=216597 GN=tsf PE=3 SV=1	0	186.717	78	23	85	23	1	283	30.3	5.21	188.23	22		FALSE	High	Master Protein	A0A0H3N884	Elongation factor Ts OS=Salmonella typhimurium (strain SL1344) OX=216597 GN=tsf PE=3 SV=1	0	186.717	78	23	16	23	1	283	30.3
FALSE	High	Master Protein	A0A0H3NRJ9	Ribose-5-phosphate isomerase A OS=Salmonella typhimurium (strain SL1344) OX=216597 GN=rpiA PE=3 SV=1	0	7.409	11	2	3	2	1	219	22.9	5.25	3.53	2		FALSE	High	Master Protein	A0A0H3NXW4	Lipoprotein OS=Salmonella typhimurium (strain SL1344) OX=216597 GN=pilN PE=4 SV=1	0	186.711	51	24	35	24	1	560	59.8	7.77	86.39	18		FALSE	High	Master Protein	A0A0H3NXW4	Lipoprotein OS=Salmonella typhimurium (strain SL1344) OX=216597 GN=pilN PE=4 SV=1	0	186.711	51	24	55	24	1	560	59.8
FALSE	High	Master Protein	A0A0H3N7Z2	Adhesin/invasin protein PagN OS=Salmonella typhimurium (strain SL1344) OX=216597 GN=pagN PE=4 SV=1	0	7.391	15	3	3	3	1	239	25.7	6.28	1.61	3		FALSE	High	Master Protein	A0A0H3ND56	Hypothetical outer membrane assembly protein OS=Salmonella typhimurium (strain SL1344) OX=216597 GN=asmA PE=4 SV=1	0	185.864	55	28	50	28	1	618	68.8	6.24	112.51	23		FALSE	High	Master Protein	A0A0H3ND56	Hypothetical outer membrane assembly protein OS=Salmonella typhimurium (strain SL1344) OX=216597 GN=asmA PE=4 SV=1	0	185.864	55	28	59	28	1	618	68.8
FALSE	High	Master Protein	A0A0H3NRZ3	2,5-didehydrogluconate reductase DkgA OS=Salmonella typhimurium (strain SL1344) OX=216597 GN=dkgA PE=4 SV=1	0	7.373	13	3	3	3	1	275	31	6.46	2	3		FALSE	High	Master Protein	A0A0H3ND65	Hypothetical NADP-dependent oxidoreductase OS=Salmonella typhimurium (strain SL1344) OX=216597 GN=yncB PE=4 SV=1	0	185.35	88	18	54	18	1	345	37.7	5.97	157.18	17		FALSE	High	Master Protein	A0A0H3ND65	Hypothetical NADP-dependent oxidoreductase OS=Salmonella typhimurium (strain SL1344) OX=216597 GN=yncB PE=4 SV=1	0	185.35	88	18	21	18	1	345	37.7
FALSE	High	Master Protein	A0A0H3ND98	Imidazole glycerol phosphate synthase subunit HisF OS=Salmonella typhimurium (strain SL1344) OX=216597 GN=hisF PE=3 SV=1	0	7.363	14	3	3	3	1	258	28.4	5.19	0	3		FALSE	High	Master Protein	A0A0H3ND09	Copper homeostasis protein CutF (Lipoprotein nlpE) OS=Salmonella typhimurium (strain SL1344) OX=216597 GN=cutF PE=4 SV=1	0	185.215	75	17	31	17	1	233	25.2	5.71	90.29	13		FALSE	High	Master Protein	A0A0H3ND09	Copper homeostasis protein CutF (Lipoprotein nlpE) OS=Salmonella typhimurium (strain SL1344) OX=216597 GN=cutF PE=4 SV=1	0	185.215	75	17	48	17	1	233	25.2
FALSE	High	Master Protein	A0A0H3N937	Protein QmcA OS=Salmonella typhimurium (strain SL1344) OX=216597 GN=ybbK PE=3 SV=1	0	7.358	7	2	2	2	1	305	33.6	5.45	3.5	2		FALSE	High	Master Protein	A0A0H3NF46	Membrane-bound lytic transglycosylase B OS=Salmonella typhimurium (strain SL1344) OX=216597 GN=mltB PE=4 SV=1	0	185.131	79	17	34	17	1	359	40	8.59	106.54	15		FALSE	High	Master Protein	A0A0H3NF46	Membrane-bound lytic transglycosylase B OS=Salmonella typhimurium (strain SL1344) OX=216597 GN=mltB PE=4 SV=1	0	185.131	79	17	40	17	1	359	40
FALSE	High	Master Protein	A0A0H3NII6	Cell division protein DamX OS=Salmonella typhimurium (strain SL1344) OX=216597 GN=damX PE=3 SV=1	0	7.332	8	3	3	3	1	425	45.4	6.62	1.81	3		FALSE	High	Master Protein	A0A0H3NCA6	Oligopeptidase OS=Salmonella typhimurium (strain SL1344) OX=216597 GN=opdB PE=3 SV=1	0	185.007	46	24	54	24	1	683	78.9	5.62	132.6	24		FALSE	High	Master Protein	A0A0H3NCA6	Oligopeptidase OS=Salmonella typhimurium (strain SL1344) OX=216597 GN=opdB PE=3 SV=1	0	185.007	46	24	29	24	1	683	78.9
FALSE	High	Master Protein	A0A0H3NHT5	ATP-dependent RNA helicase RhlB OS=Salmonella typhimurium (strain SL1344) OX=216597 GN=rhlB PE=3 SV=1	0	7.332	8	3	3	3	1	421	47.1	7.43	1.89	3		FALSE	High	Master Protein	A0A0H3NBE5	NAD(P) transhydrogenase subunit beta OS=Salmonella typhimurium (strain SL1344) OX=216597 GN=pntB PE=3 SV=1	0	184.885	32	13	44	13	1	462	48.8	6.07	130.62	13		FALSE	High	Master Protein	A0A0H3NBE5	NAD(P) transhydrogenase subunit beta OS=Salmonella typhimurium (strain SL1344) OX=216597 GN=pntB PE=3 SV=1	0	184.885	32	13	67	13	1	462	48.8
FALSE	High	Master Protein	A0A0H3NBE5	NAD(P) transhydrogenase subunit beta OS=Salmonella typhimurium (strain SL1344) OX=216597 GN=pntB PE=3 SV=1	0	7.309	5	3	3	3	1	462	48.8	6.07	3.7	3		FALSE	High	Master Protein	A0A0H3NKN8	CDP-diacylglycerol--serine O-phosphatidyltransferase OS=Salmonella typhimurium (strain SL1344) OX=216597 GN=pssA PE=3 SV=1	0	184.615	63	25	55	25	1	451	52.7	9.14	139.88	22		FALSE	High	Master Protein	A0A0H3NKN8	CDP-diacylglycerol--serine O-phosphatidyltransferase OS=Salmonella typhimurium (strain SL1344) OX=216597 GN=pssA PE=3 SV=1	0	184.615	63	25	55	25	1	451	52.7
FALSE	High	Master Protein	A0A0H3NPT7	Serine hydroxymethyltransferase OS=Salmonella typhimurium (strain SL1344) OX=216597 GN=glyA PE=3 SV=1	0	7.253	9	4	4	4	1	417	45.4	6.48	4.07	4		FALSE	High	Master Protein	A0A0H3NEE0	Chaperone protein HscA OS=Salmonella typhimurium (strain SL1344) OX=216597 GN=hscA PE=3 SV=1	0	184.4	53	25	51	25	1	616	65.6	5.43	112.48	25		FALSE	High	Master Protein	A0A0H3NEE0	Chaperone protein HscA OS=Salmonella typhimurium (strain SL1344) OX=216597 GN=hscA PE=3 SV=1	0	184.4	53	25	16	25	1	616	65.6
FALSE	High	Master Protein	A0A0H3N8V7	Serine-type D-Ala-D-Ala carboxypeptidase OS=Salmonella typhimurium (strain SL1344) OX=216597 GN=dacA PE=3 SV=1	0	7.253	7	3	3	1	1	403	44.4	8.53	0	3		FALSE	High	Master Protein	A0A0H3NLY3	2-dehydro-3-deoxyphosphooctonate aldolase OS=Salmonella typhimurium (strain SL1344) OX=216597 GN=kdsA PE=3 SV=1	0	184.063	84	21	58	21	1	284	30.8	6.32	125.35	19		FALSE	High	Master Protein	A0A0H3NLY3	2-dehydro-3-deoxyphosphooctonate aldolase OS=Salmonella typhimurium (strain SL1344) OX=216597 GN=kdsA PE=3 SV=1	0	184.063	84	21	42	21	1	284	30.8
FALSE	High	Master Protein	A0A0H3N7N9	Glucose dehydrogenase OS=Salmonella typhimurium (strain SL1344) OX=216597 GN=gcd PE=3 SV=1	0	7.208	2	2	2	2	1	796	86.4	5.91	1.62	2		FALSE	High	Master Protein	A0A0H3NKE0	Outer membrane invasion protein (PagC) OS=Salmonella typhimurium (strain SL1344) OX=216597 GN=pagC PE=4 SV=1	0	183.766	90	12	80	12	1	156	17.2	7.49	252.76	9		FALSE	High	Master Protein	A0A0H3NKE0	Outer membrane invasion protein (PagC) OS=Salmonella typhimurium (strain SL1344) OX=216597 GN=pagC PE=4 SV=1	0	183.766	90	12	80	12	1	156	17.2
FALSE	High	Master Protein	A0A0H3NM85	50S ribosomal protein L21 OS=Salmonella typhimurium (strain SL1344) OX=216597 GN=rplU PE=3 SV=1	0	7.199	21	2	5	2	1	103	11.6	9.85	1.61	2		FALSE	High	Master Protein	A0A0H3NAH3	ABC transporter substrate-binding protein OS=Salmonella typhimurium (strain SL1344) OX=216597 GN=SL1344_1191 PE=4 SV=1	0	183.683	58	20	28	20	1	544	60	7.15	83.18	18		FALSE	High	Master Protein	A0A0H3NAH3	ABC transporter substrate-binding protein OS=Salmonella typhimurium (strain SL1344) OX=216597 GN=SL1344_1191 PE=4 SV=1	0	183.683	58	20	18	20	1	544	60
FALSE	High	Master Protein	A0A0H3NH20	Aspartate-semialdehyde dehydrogenase OS=Salmonella typhimurium (strain SL1344) OX=216597 GN=asd PE=3 SV=1	0	7.139	13	3	3	3	1	368	40.1	5.58	0	3		FALSE	High	Master Protein	A0A0H3NGP6	30S ribosomal protein S4 OS=Salmonella typhimurium (strain SL1344) OX=216597 GN=rpsD PE=3 SV=1	0	181.791	61	19	145	19	1	206	23.5	10.02	394.67	16		FALSE	High	Master Protein	A0A0H3NGP6	30S ribosomal protein S4 OS=Salmonella typhimurium (strain SL1344) OX=216597 GN=rpsD PE=3 SV=1	0	181.791	61	19	92	19	1	206	23.5
FALSE	High	Master Protein	A0A0H3NAN4	3-oxoacyl-[acyl-carrier-protein] reductase OS=Salmonella typhimurium (strain SL1344) OX=216597 GN=fabG PE=3 SV=1	0	7.13	15	3	3	3	1	244	25.5	7.2	2.1	3		FALSE	High	Master Protein	A0A0H3NBW6	Catalase OS=Salmonella typhimurium (strain SL1344) OX=216597 GN=katN PE=4 SV=1	0	181.53	70	16	61	16	1	292	31.8	4.73	181.41	16		FALSE	High	Master Protein	A0A0H3NBW6	Catalase OS=Salmonella typhimurium (strain SL1344) OX=216597 GN=katN PE=4 SV=1	0	181.53	70	16	38	16	1	292	31.8
FALSE	High	Master Protein	A0A0H3NUE5	Porphyrin biosynthetic protein OS=Salmonella typhimurium (strain SL1344) OX=216597 GN=hemY PE=4 SV=1	0	7.125	9	3	3	3	1	379	43.2	8.19	2.15	3		FALSE	High	Master Protein	A0A0H3NE08	Cell wall hydrolase OS=Salmonella typhimurium (strain SL1344) OX=216597 GN=SL1344_1873 PE=3 SV=1	0	180.997	67	22	27	22	1	479	54.3	9.16	56.3	14		FALSE	High	Master Protein	A0A0H3NE08	Cell wall hydrolase OS=Salmonella typhimurium (strain SL1344) OX=216597 GN=SL1344_1873 PE=3 SV=1	0	180.997	67	22	50	22	1	479	54.3
FALSE	High	Master Protein	A0A0H3NIL6	Glycosyltransferase OS=Salmonella typhimurium (strain SL1344) OX=216597 GN=rfbU PE=4 SV=1	0	7.112	11	3	3	3	1	353	40.7	9.1	0	3		FALSE	High	Master Protein	A0A0H3N8Z8	PTS N-acetyl glucosamine transporter subunit IIABC OS=Salmonella typhimurium (strain SL1344) OX=216597 GN=nagE PE=4 SV=1	0	180.975	34	21	47	21	1	650	68.4	6.25	109.46	19		FALSE	High	Master Protein	A0A0H3N8Z8	PTS N-acetyl glucosamine transporter subunit IIABC OS=Salmonella typhimurium (strain SL1344) OX=216597 GN=nagE PE=4 SV=1	0	180.975	34	21	54	21	1	650	68.4
FALSE	High	Master Protein	A0A0H3NGS2	DNA-binding protein OS=Salmonella typhimurium (strain SL1344) OX=216597 GN=stpA PE=3 SV=1	0	7.086	17	2	2	2	1	133	15.5	8.4	2.05	2		FALSE	High	Master Protein	A0A0H3NG44	Bifunctional protein HldE OS=Salmonella typhimurium (strain SL1344) OX=216597 GN=rfaE PE=3 SV=1	0	180.566	61	23	54	23	1	477	51.1	5.16	159.68	21		FALSE	High	Master Protein	A0A0H3NG44	Bifunctional protein HldE OS=Salmonella typhimurium (strain SL1344) OX=216597 GN=rfaE PE=3 SV=1	0	180.566	61	23	43	23	1	477	51.1
FALSE	High	Master Protein	A0A0H3NM35	30S ribosomal protein S21 OS=Salmonella typhimurium (strain SL1344) OX=216597 GN=rpsU PE=3 SV=1	0	7.084	25	2	2	2	1	71	8.5	11.15	3.31	2		FALSE	High	Master Protein	A0A0H3NH43	Signal recognition particle receptor FtsY OS=Salmonella typhimurium (strain SL1344) OX=216597 GN=ftsY PE=3 SV=1	0	179.308	66	28	47	28	1	491	53.7	4.61	115.39	24		FALSE	High	Master Protein	A0A0H3NH43	Signal recognition particle receptor FtsY OS=Salmonella typhimurium (strain SL1344) OX=216597 GN=ftsY PE=3 SV=1	0	179.308	66	28	37	28	1	491	53.7
FALSE	High	Master Protein	A0A0H3N9P8	Phospho-2-dehydro-3-deoxyheptonate aldolase OS=Salmonella typhimurium (strain SL1344) OX=216597 GN=aroG PE=3 SV=1	0	7.075	9	2	2	2	1	350	37.8	6.46	1.76	2		FALSE	High	Master Protein	A0A0H3NCD8	Protease 4 OS=Salmonella typhimurium (strain SL1344) OX=216597 GN=sppA PE=3 SV=1	0	179.194	41	21	52	21	1	618	67.2	6.76	127.29	20		FALSE	High	Master Protein	A0A0H3NCD8	Protease 4 OS=Salmonella typhimurium (strain SL1344) OX=216597 GN=sppA PE=3 SV=1	0	179.194	41	21	60	21	1	618	67.2
FALSE	High	Master Protein	A0A0H3NHM6	Cold shock-like protein CspC OS=Salmonella typhimurium (strain SL1344) OX=216597 GN=cspC PE=4 SV=1	0	7.065	42	2	2	2	1	69	7.4	7.24	2.36	2		FALSE	High	Master Protein	A0A0H3NP86	Hypothetical ion-channel protein OS=Salmonella typhimurium (strain SL1344) OX=216597 GN=SL1344_2374 PE=3 SV=1	0	179.12	75	20	46	20	1	332	37.4	6.74	139.68	19		FALSE	High	Master Protein	A0A0H3NP86	Hypothetical ion-channel protein OS=Salmonella typhimurium (strain SL1344) OX=216597 GN=SL1344_2374 PE=3 SV=1	0	179.12	75	20	19	20	1	332	37.4
FALSE	High	Master Protein	A0A0H3NAI9	Glucans biosynthesis protein G OS=Salmonella typhimurium (strain SL1344) OX=216597 GN=mdoG PE=3 SV=1	0	7.012	6	2	2	2	1	511	57.8	8.38	3.57	2		FALSE	High	Master Protein	A0A0H3P010	Putative transposase OS=Salmonella typhimurium (strain SL1344) OX=216597 GN=samB2 PE=3 SV=1	0	179.106	72	25	48	25	1	313	35.3	6.47	95.9	21		FALSE	High	Master Protein	A0A0H3P010	Putative transposase OS=Salmonella typhimurium (strain SL1344) OX=216597 GN=samB2 PE=3 SV=1	0	179.106	72	25	59	25	1	313	35.3
FALSE	High	Master Protein	A0A0H3NP42	Erythronate-4-phosphate dehydrogenase OS=Salmonella typhimurium (strain SL1344) OX=216597 GN=pdxB PE=3 SV=1	0	6.994	9	3	3	3	1	378	41.3	5.97	0	3		FALSE	High	Master Protein	A0A0H3N9B4	Periplasmic serine endoprotease DegP-like OS=Salmonella typhimurium (strain SL1344) OX=216597 GN=htrA PE=3 SV=1	0	178.794	50	20	63	20	1	475	49.3	8.78	173.26	20		FALSE	High	Master Protein	A0A0H3N9B4	Periplasmic serine endoprotease DegP-like OS=Salmonella typhimurium (strain SL1344) OX=216597 GN=htrA PE=3 SV=1	0	178.794	50	20	38	20	1	475	49.3
FALSE	High	Master Protein	A0A0H3NSS7	30S ribosomal protein S14 OS=Salmonella typhimurium (strain SL1344) OX=216597 GN=rpsN PE=3 SV=1	0	6.971	28	3	3	3	1	96	11.1	11.15	2.18	3		FALSE	High	Master Protein	A0A0H3NEC8	Succinate--CoA ligase [ADP-forming] subunit alpha OS=Salmonella typhimurium (strain SL1344) OX=216597 GN=sucD PE=3 SV=1	0	178.678	70	17	78	17	1	289	29.8	6.54	205.12	17		FALSE	High	Master Protein	A0A0H3NEC8	Succinate--CoA ligase [ADP-forming] subunit alpha OS=Salmonella typhimurium (strain SL1344) OX=216597 GN=sucD PE=3 SV=1	0	178.678	70	17	49	17	1	289	29.8
FALSE	High	Master Protein	A0A0H3NGB2	Riboflavin synthase OS=Salmonella typhimurium (strain SL1344) OX=216597 GN=ribE PE=4 SV=1	0	6.958	18	3	3	3	1	213	23.4	5.81	0	3		FALSE	High	Master Protein	A0A0H3NK45	Primosomal protein N' OS=Salmonella typhimurium (strain SL1344) OX=216597 GN=priA PE=3 SV=1	0	178.633	49	27	44	27	1	732	81.7	8.75	102.2	21		FALSE	High	Master Protein	A0A0H3NK45	Primosomal protein N' OS=Salmonella typhimurium (strain SL1344) OX=216597 GN=priA PE=3 SV=1	0	178.633	49	27	44	27	1	732	81.7
FALSE	High	Master Protein	A0A0H3NHD2	Hypothetical secreted protein OS=Salmonella typhimurium (strain SL1344) OX=216597 GN=yibN PE=4 SV=1	0	6.92	20	2	3	2	1	143	15.7	9.31	2.06	2		FALSE	High	Master Protein	A0A0H3NEM2	ATP-dependent RNA helicase SrmB OS=Salmonella typhimurium (strain SL1344) OX=216597 GN=srmB PE=3 SV=1	0	178.496	52	20	51	20	1	444	50	9.23	133.05	20		FALSE	High	Master Protein	A0A0H3NEM2	ATP-dependent RNA helicase SrmB OS=Salmonella typhimurium (strain SL1344) OX=216597 GN=srmB PE=3 SV=1	0	178.496	52	20	41	20	1	444	50
FALSE	High	Master Protein	A0A0H3NJ96	Molybdenum cofactor biosynthesis protein B OS=Salmonella typhimurium (strain SL1344) OX=216597 GN=moaB PE=3 SV=1	0	6.871	19	3	3	3	1	170	18.5	5.57	0	3		FALSE	High	Master Protein	A0A0H3NIL5	50S ribosomal protein L1 OS=Salmonella typhimurium (strain SL1344) OX=216597 GN=rplA PE=3 SV=1	0	178.193	63	18	67	18	1	234	24.7	9.64	179.58	17		FALSE	High	Master Protein	A0A0H3NIL5	50S ribosomal protein L1 OS=Salmonella typhimurium (strain SL1344) OX=216597 GN=rplA PE=3 SV=1	0	178.193	63	18	55	18	1	234	24.7
FALSE	High	Master Protein	A0A0H3NMS0	Glutathione reductase OS=Salmonella typhimurium (strain SL1344) OX=216597 GN=gor PE=3 SV=1	0	6.859	8	3	4	3	1	450	48.7	6.18	2.04	3		FALSE	High	Master Protein	A0A0H3NU81	tRNA uridine 5-carboxymethylaminomethyl modification enzyme MnmG OS=Salmonella typhimurium (strain SL1344) OX=216597 GN=gidA PE=3 SV=1	0	178.046	50	24	46	24	1	629	69.6	6.44	119.62	21		FALSE	High	Master Protein	A0A0H3NU81	tRNA uridine 5-carboxymethylaminomethyl modification enzyme MnmG OS=Salmonella typhimurium (strain SL1344) OX=216597 GN=gidA PE=3 SV=1	0	178.046	50	24	36	24	1	629	69.6
FALSE	High	Master Protein	A0A0H3NC94	Hypothetical lipoprotein OS=Salmonella typhimurium (strain SL1344) OX=216597 GN=SL1344_1190 PE=4 SV=1	0	6.841	12	1	1	1	1	104	10.6	8.63	2.86	1		FALSE	High	Master Protein	A0A0H3NHV3	D-mannonate oxidoreductase OS=Salmonella typhimurium (strain SL1344) OX=216597 GN=uxuB PE=4 SV=1	0	177.87	65	19	37	18	1	490	54	5.59	106.93	17		FALSE	High	Master Protein	A0A0H3NHV3	D-mannonate oxidoreductase OS=Salmonella typhimurium (strain SL1344) OX=216597 GN=uxuB PE=4 SV=1	0	177.87	65	19	33	18	1	490	54
FALSE	High	Master Protein	A0A0H3NH08	30S ribosomal protein S20 OS=Salmonella typhimurium (strain SL1344) OX=216597 GN=rpsT PE=3 SV=1	0	6.819	23	2	3	2	1	87	9.6	11.18	2.48	2		FALSE	High	Master Protein	A0A0H3N8X2	Hypothetical sigma-54 dependent transcriptional regulator OS=Salmonella typhimurium (strain SL1344) OX=216597 GN=SL1344_0640 PE=4 SV=1	0	177.476	51	29	14	28	1	642	71.7	8.54	14.17	9		FALSE	High	Master Protein	A0A0H3N8X2	Hypothetical sigma-54 dependent transcriptional regulator OS=Salmonella typhimurium (strain SL1344) OX=216597 GN=SL1344_0640 PE=4 SV=1	0	177.476	51	29	45	28	1	642	71.7
FALSE	High	Master Protein	A0A0H3NA20	DNA-binding protein HU-beta OS=Salmonella typhimurium (strain SL1344) OX=216597 GN=hupB PE=3 SV=1	0	6.745	34	3	3	3	1	90	9.2	9.7	2.11	3		FALSE	High	Master Protein	A0A0H3NII6	Cell division protein DamX OS=Salmonella typhimurium (strain SL1344) OX=216597 GN=damX PE=3 SV=1	0	177.082	56	16	28	16	1	425	45.4	6.62	92.08	14		FALSE	High	Master Protein	A0A0H3NII6	Cell division protein DamX OS=Salmonella typhimurium (strain SL1344) OX=216597 GN=damX PE=3 SV=1	0	177.082	56	16	36	16	1	425	45.4
FALSE	High	Master Protein	A0A0H3NAL3	Putative NAD(P)H nitroreductase OS=Salmonella typhimurium (strain SL1344) OX=216597 GN=ydjA PE=3 SV=1	0	6.703	23	3	3	3	1	183	20.1	7.25	1.81	3		FALSE	High	Master Protein	A0A0H3NM23	D-amino acid dehydrogenase OS=Salmonella typhimurium (strain SL1344) OX=216597 GN=dadA PE=3 SV=1	0	177.034	65	21	57	21	1	432	47.9	7.49	158.16	20		FALSE	High	Master Protein	A0A0H3NM23	D-amino acid dehydrogenase OS=Salmonella typhimurium (strain SL1344) OX=216597 GN=dadA PE=3 SV=1	0	177.034	65	21	39	21	1	432	47.9
FALSE	High	Master Protein	A0A0H3N869	5'-methylthioadenosine/S-adenosylhomocysteine nucleosidase OS=Salmonella typhimurium (strain SL1344) OX=216597 GN=mtn PE=3 SV=1	0	6.7	8	2	2	2	1	232	24.4	5.26	2.37	2		FALSE	High	Master Protein	A0A0H3N894	Acetyl-coenzyme A carboxylase carboxyl transferase subunit alpha OS=Salmonella typhimurium (strain SL1344) OX=216597 GN=accA PE=3 SV=1	0	177.02	68	19	58	19	1	319	35.3	5.52	149.89	19		FALSE	High	Master Protein	A0A0H3N894	Acetyl-coenzyme A carboxylase carboxyl transferase subunit alpha OS=Salmonella typhimurium (strain SL1344) OX=216597 GN=accA PE=3 SV=1	0	177.02	68	19	39	19	1	319	35.3
FALSE	High	Master Protein	A0A0H3NIX0	Peptide methionine sulfoxide reductase MsrA OS=Salmonella typhimurium (strain SL1344) OX=216597 GN=msrA PE=3 SV=1	0	6.675	14	2	2	2	1	212	23.4	5.97	2.1	2		FALSE	High	Master Protein	A0A0H3NYF3	Plasmid partition protein B OS=Salmonella typhimurium (strain SL1344) OX=216597 GN=parB PE=3 SV=1	0	176.212	77	26	68	26	1	325	36.8	8.05	176.99	23		FALSE	High	Master Protein	A0A0H3NYF3	Plasmid partition protein B OS=Salmonella typhimurium (strain SL1344) OX=216597 GN=parB PE=3 SV=1	0	176.212	77	26	56	26	1	325	36.8
FALSE	High	Master Protein	A0A0H3NGN2	Peptide deformylase OS=Salmonella typhimurium (strain SL1344) OX=216597 GN=def PE=3 SV=1	0	6.639	12	2	2	2	1	169	19.3	5.12	1.69	2		FALSE	High	Master Protein	A0A0H3NID8	30S ribosomal protein S5 OS=Salmonella typhimurium (strain SL1344) OX=216597 GN=rpsE PE=3 SV=1	0	175.691	75	12	58	12	1	167	17.6	10.11	156.77	11		FALSE	High	Master Protein	A0A0H3NID8	30S ribosomal protein S5 OS=Salmonella typhimurium (strain SL1344) OX=216597 GN=rpsE PE=3 SV=1	0	175.691	75	12	50	12	1	167	17.6
FALSE	High	Master Protein	A0A0H3NA74	UPF0502 protein YceH OS=Salmonella typhimurium (strain SL1344) OX=216597 GN=yceH PE=3 SV=1	0	6.629	13	3	3	3	1	215	24.1	5.25	0	3		FALSE	High	Master Protein	A0A0H3NJ55	Bifunctional GTP diphosphokinase/guanosine-3',5'-bis pyrophosphate 3'-pyrophosphohydrolase OS=Salmonella typhimurium (strain SL1344) OX=216597 GN=spoT PE=3 SV=1	0	175.5	49	30	55	30	1	703	79.5	8.65	113.41	26		FALSE	High	Master Protein	A0A0H3NJ55	Bifunctional GTP diphosphokinase/guanosine-3',5'-bis pyrophosphate 3'-pyrophosphohydrolase OS=Salmonella typhimurium (strain SL1344) OX=216597 GN=spoT PE=3 SV=1	0	175.5	49	30	59	30	1	703	79.5
FALSE	High	Master Protein	A0A0H3NFA1	Stress response protein ElaB OS=Salmonella typhimurium (strain SL1344) OX=216597 GN=elaB PE=3 SV=1	0	6.612	19	2	2	2	1	103	11.6	5.53	4.33	2		FALSE	High	Master Protein	A0A0H3NIX2	Peptidoglycan D,D-transpeptidase MrdA OS=Salmonella typhimurium (strain SL1344) OX=216597 GN=mrdA PE=3 SV=1	0	175.46	52	22	35	22	1	633	71	8.98	72.16	19		FALSE	High	Master Protein	A0A0H3NIX2	Peptidoglycan D,D-transpeptidase MrdA OS=Salmonella typhimurium (strain SL1344) OX=216597 GN=mrdA PE=3 SV=1	0	175.46	52	22	60	22	1	633	71
FALSE	High	Master Protein	A0A0H3NIK2	Hypothetical membrane protein OS=Salmonella typhimurium (strain SL1344) OX=216597 GN=yjdB PE=4 SV=1	0	6.544	6	3	3	3	1	547	61.6	6.9	0	3		FALSE	High	Master Protein	A0A0H3NG60	Methyl-accepting chemotaxis protein II OS=Salmonella typhimurium (strain SL1344) OX=216597 GN=SL1344_3189 PE=4 SV=1	0	175.061	54	21	57	19	1	521	57.2	4.98	133.59	19		FALSE	High	Master Protein	A0A0H3NG60	Methyl-accepting chemotaxis protein II OS=Salmonella typhimurium (strain SL1344) OX=216597 GN=SL1344_3189 PE=4 SV=1	0	175.061	54	21	63	19	1	521	57.2
FALSE	High	Master Protein	A0A0H3NBX8	D-lactate dehydrogenase OS=Salmonella typhimurium (strain SL1344) OX=216597 GN=ldhA PE=3 SV=1	0	6.516	7	2	2	2	1	329	36.4	5.81	1.86	2		FALSE	High	Master Protein	A0A0H3NE79	PhoH family protein OS=Salmonella typhimurium (strain SL1344) OX=216597 GN=phoL PE=3 SV=1	0	174.855	53	19	50	19	1	361	40.9	7.2	141.62	18		FALSE	High	Master Protein	A0A0H3NE79	PhoH family protein OS=Salmonella typhimurium (strain SL1344) OX=216597 GN=phoL PE=3 SV=1	0	174.855	53	19	53	19	1	361	40.9
FALSE	High	Master Protein	A0A0H3NDR5	Acetate kinase OS=Salmonella typhimurium (strain SL1344) OX=216597 GN=ackA PE=3 SV=1	0	6.516	6	2	2	2	1	400	43.2	6.38	1.7	2		FALSE	High	Master Protein	A0A0H3NGS7	30S ribosomal protein S7 OS=Salmonella typhimurium (strain SL1344) OX=216597 GN=rpsG PE=3 SV=1	0	174.753	75	19	72	19	1	156	17.6	10.3	164.89	17		FALSE	High	Master Protein	A0A0H3NGS7	30S ribosomal protein S7 OS=Salmonella typhimurium (strain SL1344) OX=216597 GN=rpsG PE=3 SV=1	0	174.753	75	19	72	19	1	156	17.6
FALSE	High	Master Protein	A0A0H3NLY3	2-dehydro-3-deoxyphosphooctonate aldolase OS=Salmonella typhimurium (strain SL1344) OX=216597 GN=kdsA PE=3 SV=1	0	6.497	11	3	3	3	1	284	30.8	6.32	0	3		FALSE	High	Master Protein	A0A0H3NQ36	Outer membrane protein assembly factor BamD OS=Salmonella typhimurium (strain SL1344) OX=216597 GN=yfiO PE=3 SV=1	0	174.681	80	20	49	20	1	245	27.8	8.46	124.63	16		FALSE	High	Master Protein	A0A0H3NQ36	Outer membrane protein assembly factor BamD OS=Salmonella typhimurium (strain SL1344) OX=216597 GN=yfiO PE=3 SV=1	0	174.681	80	20	70	20	1	245	27.8
FALSE	High	Master Protein	A0A0H3NIH1	Hypothetical integral membrane protein OS=Salmonella typhimurium (strain SL1344) OX=216597 GN=siiB PE=3 SV=1	0	6.484	8	3	3	3	1	462	51.4	5.55	2.21	3		FALSE	High	Master Protein	A0A0H3NI80	Triosephosphate isomerase OS=Salmonella typhimurium (strain SL1344) OX=216597 GN=tpiA PE=3 SV=1	0	174.451	71	17	64	17	1	255	26.9	6.01	182.31	17		FALSE	High	Master Protein	A0A0H3NI80	Triosephosphate isomerase OS=Salmonella typhimurium (strain SL1344) OX=216597 GN=tpiA PE=3 SV=1	0	174.451	71	17	16	17	1	255	26.9
FALSE	High	Master Protein	A0A0H3NLU6	Peptide chain release factor 2 OS=Salmonella typhimurium (strain SL1344) OX=216597 GN=prfB PE=3 SV=1	0	6.483	5	2	2	2	1	358	40.1	4.83	1.71	2		FALSE	High	Master Protein	A0A0H3NI68	Superoxide dismutase OS=Salmonella typhimurium (strain SL1344) OX=216597 GN=sodA PE=3 SV=1	0	174.42	90	13	43	13	1	206	23.1	6.96	161.54	13		FALSE	High	Master Protein	A0A0H3NI68	Superoxide dismutase OS=Salmonella typhimurium (strain SL1344) OX=216597 GN=sodA PE=3 SV=1	0	174.42	90	13	20	13	1	206	23.1
FALSE	High	Master Protein	A0A0H3NL38	Adenosine deaminase OS=Salmonella typhimurium (strain SL1344) OX=216597 GN=add PE=3 SV=1	0	6.483	6	2	2	2	1	333	36.2	5.31	0	2		FALSE	High	Master Protein	A0A0H3NBX8	D-lactate dehydrogenase OS=Salmonella typhimurium (strain SL1344) OX=216597 GN=ldhA PE=3 SV=1	0	174.01	37	17	62	17	1	329	36.4	5.81	166.28	17		FALSE	High	Master Protein	A0A0H3NBX8	D-lactate dehydrogenase OS=Salmonella typhimurium (strain SL1344) OX=216597 GN=ldhA PE=3 SV=1	0	174.01	37	17	41	17	1	329	36.4
FALSE	High	Master Protein	A0A0H3NAT8	Succinate dehydrogenase cytochrome b556 subunit OS=Salmonella typhimurium (strain SL1344) OX=216597 GN=sdhC PE=3 SV=1	0	6.463	9	1	2	1	1	129	14.3	9.32	3.67	1		FALSE	High	Master Protein	A0A0H3NE29	Anti-FlhC(2)FlhD(4) factor YdiV OS=Salmonella typhimurium (strain SL1344) OX=216597 GN=yfeA PE=3 SV=1	0	173.85	46	26	39	26	1	729	83.1	9.1	87.31	25		FALSE	High	Master Protein	A0A0H3NE29	Anti-FlhC(2)FlhD(4) factor YdiV OS=Salmonella typhimurium (strain SL1344) OX=216597 GN=yfeA PE=3 SV=1	0	173.85	46	26	46	26	1	729	83.1
FALSE	High	Master Protein	A0A0H3NMG1	50S ribosomal protein L3 OS=Salmonella typhimurium (strain SL1344) OX=216597 GN=rplC PE=3 SV=1	0	6.405	18	3	5	3	1	209	22.2	9.79	1.62	3		FALSE	High	Master Protein	A0A0H3NFU5	Metalloprotease OS=Salmonella typhimurium (strain SL1344) OX=216597 GN=yggG PE=3 SV=1	0	173.651	63	14	35	14	1	252	26.7	6.7	94.68	12		FALSE	High	Master Protein	A0A0H3NFU5	Metalloprotease OS=Salmonella typhimurium (strain SL1344) OX=216597 GN=yggG PE=3 SV=1	0	173.651	63	14	49	14	1	252	26.7
FALSE	High	Master Protein	A0A0H3NK71	Soluble pyridine nucleotide transhydrogenase OS=Salmonella typhimurium (strain SL1344) OX=216597 GN=udhA PE=3 SV=1	0	6.395	6	3	3	3	1	466	51.6	6.52	0	3		FALSE	High	Master Protein	A0A0H3NC19	Ribosome-binding ATPase YchF OS=Salmonella typhimurium (strain SL1344) OX=216597 GN=ychF PE=3 SV=1	0	173.578	69	20	65	20	1	363	39.6	4.97	180.61	19		FALSE	High	Master Protein	A0A0H3NC19	Ribosome-binding ATPase YchF OS=Salmonella typhimurium (strain SL1344) OX=216597 GN=ychF PE=3 SV=1	0	173.578	69	20	44	20	1	363	39.6
FALSE	High	Master Protein	A0A0H3NDR9	Carboxy terminal-processing peptidase OS=Salmonella typhimurium (strain SL1344) OX=216597 GN=prc PE=3 SV=1	0	6.361	3	2	2	2	1	682	76.7	6.87	2.06	2		FALSE	High	Master Protein	A0A0H3NF40	Protein RecA OS=Salmonella typhimurium (strain SL1344) OX=216597 GN=recA PE=3 SV=1	0	173.402	78	20	63	20	1	353	37.9	5.17	180.53	19		FALSE	High	Master Protein	A0A0H3NF40	Protein RecA OS=Salmonella typhimurium (strain SL1344) OX=216597 GN=recA PE=3 SV=1	0	173.402	78	20	52	20	1	353	37.9
FALSE	High	Master Protein	A0A0H3NH31	Lipoprotein NlpD OS=Salmonella typhimurium (strain SL1344) OX=216597 GN=nlpD PE=4 SV=1	0	6.35	6	2	2	2	1	377	39.6	9.52	2.09	2		FALSE	High	Master Protein	A0A0H3NDY0	Glucokinase OS=Salmonella typhimurium (strain SL1344) OX=216597 GN=glk PE=3 SV=1	0	173.189	79	19	50	19	1	321	34.6	6.27	125.26	18		FALSE	High	Master Protein	A0A0H3NDY0	Glucokinase OS=Salmonella typhimurium (strain SL1344) OX=216597 GN=glk PE=3 SV=1	0	173.189	79	19	30	19	1	321	34.6
FALSE	High	Master Protein	A0A0H3NLC3	OsmC family peroxiredoxin OS=Salmonella typhimurium (strain SL1344) OX=216597 GN=osmC PE=4 SV=1	0	6.343	26	2	2	2	1	143	15.1	5.21	0	2		FALSE	High	Master Protein	A0A0H3NH46	Heavy metal-transporting ATPase OS=Salmonella typhimurium (strain SL1344) OX=216597 GN=zntA PE=3 SV=1	0	172.994	46	25	29	25	1	732	77.1	6.42	85.3	16		FALSE	High	Master Protein	A0A0H3NH46	Heavy metal-transporting ATPase OS=Salmonella typhimurium (strain SL1344) OX=216597 GN=zntA PE=3 SV=1	0	172.994	46	25	57	25	1	732	77.1
FALSE	High	Master Protein	A0A0H3NMZ6	Ribonuclease PH OS=Salmonella typhimurium (strain SL1344) OX=216597 GN=rph PE=3 SV=1	0	6.286	10	2	3	2	1	238	25.3	5.71	0	2		FALSE	High	Master Protein	A0A0H3NJJ2	ATP-dependent endonuclease OS=Salmonella typhimurium (strain SL1344) OX=216597 GN=ybjD PE=4 SV=1	0	172.51	60	24	45	24	1	552	63.5	9.7	89.66	21		FALSE	High	Master Protein	A0A0H3NJJ2	ATP-dependent endonuclease OS=Salmonella typhimurium (strain SL1344) OX=216597 GN=ybjD PE=4 SV=1	0	172.51	60	24	44	24	1	552	63.5
FALSE	High	Master Protein	A0A0H3NR26	DNA mismatch repair protein MutS OS=Salmonella typhimurium (strain SL1344) OX=216597 GN=mutS PE=3 SV=1	0	6.282	3	2	2	2	1	841	93.7	5.76	2.49	2		FALSE	High	Master Protein	A0A0H3N9K4	Hypothetical exported protein OS=Salmonella typhimurium (strain SL1344) OX=216597 GN=ybjY PE=3 SV=1	0	172.411	66	22	33	22	1	372	40.8	9.01	82.23	15		FALSE	High	Master Protein	A0A0H3N9K4	Hypothetical exported protein OS=Salmonella typhimurium (strain SL1344) OX=216597 GN=ybjY PE=3 SV=1	0	172.411	66	22	43	22	1	372	40.8
FALSE	High	Master Protein	A0A0H3NH34	Glycerol-3-phosphate-binding periplasmic protein (Fragment) OS=Salmonella typhimurium (strain SL1344) OX=216597 GN=ugpB PE=3 SV=1	0	6.275	6	2	2	2	1	430	47.5	6.95	1.75	2		FALSE	High	Master Protein	A0A0H3NPP5	UDP-N-acetylmuramate--L-alanyl-gamma-D-glutamyl-meso-2,6-diaminoheptandioate ligase OS=Salmonella typhimurium (strain SL1344) OX=216597 GN=mpl PE=3 SV=1	0	172.375	60	20	46	20	1	459	50	6.09	104.85	18		FALSE	High	Master Protein	A0A0H3NPP5	UDP-N-acetylmuramate--L-alanyl-gamma-D-glutamyl-meso-2,6-diaminoheptandioate ligase OS=Salmonella typhimurium (strain SL1344) OX=216597 GN=mpl PE=3 SV=1	0	172.375	60	20	43	20	1	459	50
FALSE	High	Master Protein	A0A0H3NE53	Endolytic peptidoglycan transglycosylase RlpA OS=Salmonella typhimurium (strain SL1344) OX=216597 GN=rlpA PE=3 SV=1	0	6.26	10	3	3	3	1	355	36.9	7.75	0	3		FALSE	High	Master Protein	A0A0H3NKH1	Hypothetical type-1 secretion protein OS=Salmonella typhimurium (strain SL1344) OX=216597 GN=siiF PE=4 SV=1	0	171.583	40	23	39	23	1	688	77.4	8.12	90.73	20		FALSE	High	Master Protein	A0A0H3NKH1	Hypothetical type-1 secretion protein OS=Salmonella typhimurium (strain SL1344) OX=216597 GN=siiF PE=4 SV=1	0	171.583	40	23	58	23	1	688	77.4
FALSE	High	Master Protein	A0A0H3NE79	PhoH family protein OS=Salmonella typhimurium (strain SL1344) OX=216597 GN=phoL PE=3 SV=1	0	6.249	11	3	4	3	1	361	40.9	7.2	0	3		FALSE	High	Master Protein	A0A0H3NMP4	Gamma-glutamyltransferase OS=Salmonella typhimurium (strain SL1344) OX=216597 GN=ggt PE=4 SV=1	0	171.367	45	24	59	24	1	580	61.7	6.05	136.72	24		FALSE	High	Master Protein	A0A0H3NMP4	Gamma-glutamyltransferase OS=Salmonella typhimurium (strain SL1344) OX=216597 GN=ggt PE=4 SV=1	0	171.367	45	24	2	24	1	580	61.7
FALSE	High	Master Protein	A0A0H3NM87	PqiB family protein OS=Salmonella typhimurium (strain SL1344) OX=216597 GN=SL1344_1778 PE=4 SV=1	0	6.237	4	3	3	3	1	879	95.3	7.03	0	3		FALSE	High	Master Protein	A0A0H3NXY4	Streptomycin 3''-kinase OS=Salmonella typhimurium (strain SL1344) OX=216597 GN=strB PE=4 SV=1	0	171.138	65	19	22	19	1	281	31.1	5.06	54.36	10		FALSE	High	Master Protein	A0A0H3NXY4	Streptomycin 3''-kinase OS=Salmonella typhimurium (strain SL1344) OX=216597 GN=strB PE=4 SV=1	0	171.138	65	19	54	19	1	281	31.1
FALSE	High	Master Protein	A0A0H3NHB7	Glycine--tRNA ligase alpha subunit OS=Salmonella typhimurium (strain SL1344) OX=216597 GN=glyQ PE=3 SV=1	0	6.236	10	2	2	2	1	303	34.7	5.05	2.04	2		FALSE	High	Master Protein	A0A0H3NDI2	Ferritin-like domain-containing protein OS=Salmonella typhimurium (strain SL1344) OX=216597 GN=yciE PE=4 SV=1	0	170.873	85	15	52	15	1	168	19	5.26	118.35	15		FALSE	High	Master Protein	A0A0H3NDI2	Ferritin-like domain-containing protein OS=Salmonella typhimurium (strain SL1344) OX=216597 GN=yciE PE=4 SV=1	0	170.873	85	15	23	15	1	168	19
FALSE	High	Master Protein	A0A0H3NKP5	Integration host factor subunit alpha (Fragment) OS=Salmonella typhimurium (strain SL1344) OX=216597 GN=himA PE=3 SV=1	0	6.173	19	2	3	2	1	103	11.8	9.04	0	2		FALSE	High	Master Protein	A0A0H3NFF1	Bifunctional glucose-1-phosphatase/inositol phosphatase OS=Salmonella typhimurium (strain SL1344) OX=216597 GN=agp PE=4 SV=1	0	170.451	69	19	52	19	1	413	45.5	7.08	153.12	19		FALSE	High	Master Protein	A0A0H3NFF1	Bifunctional glucose-1-phosphatase/inositol phosphatase OS=Salmonella typhimurium (strain SL1344) OX=216597 GN=agp PE=4 SV=1	0	170.451	69	19	9	19	1	413	45.5
FALSE	High	Master Protein	A0A0H3NE43	Lipid A palmitoyltransferase PagP OS=Salmonella typhimurium (strain SL1344) OX=216597 GN=pagP PE=3 SV=1	0	6.157	8	1	1	1	1	190	22.2	7.49	2.22	1		FALSE	High	Master Protein	A0A0H3NDB8	dTDP-glucose 4,6-dehydratase OS=Salmonella typhimurium (strain SL1344) OX=216597 GN=rfbB PE=3 SV=1	0	170.393	74	19	46	17	1	361	40.7	5.88	133.62	17		FALSE	High	Master Protein	A0A0H3NDB8	dTDP-glucose 4,6-dehydratase OS=Salmonella typhimurium (strain SL1344) OX=216597 GN=rfbB PE=3 SV=1	0	170.393	74	19	25	17	1	361	40.7
FALSE	High	Master Protein	A0A0H3NIT2	Quinone oxidoreductase OS=Salmonella typhimurium (strain SL1344) OX=216597 GN=qor PE=3 SV=1	0	6.112	9	3	3	3	1	327	35.1	7.18	1.64	3		FALSE	High	Master Protein	A0A0H3NHL9	Phosphotransferase enzyme II, D component OS=Salmonella typhimurium (strain SL1344) OX=216597 GN=SL1344_1761 PE=4 SV=1	0	170.122	52	14	49	14	1	286	31.2	9.54	133.69	13		FALSE	High	Master Protein	A0A0H3NHL9	Phosphotransferase enzyme II, D component OS=Salmonella typhimurium (strain SL1344) OX=216597 GN=SL1344_1761 PE=4 SV=1	0	170.122	52	14	57	14	1	286	31.2
FALSE	High	Master Protein	A0A0H3N9S6	ATP-dependent lipid A-core flippase OS=Salmonella typhimurium (strain SL1344) OX=216597 GN=msbA PE=3 SV=1	0	6.095	7	3	3	3	1	582	64.3	8.31	0	3		FALSE	High	Master Protein	A0A0H3NIA3	Nicotinate-nucleotide--dimethylbenzimidazole phosphoribosyltransferase OS=Salmonella typhimurium (strain SL1344) OX=216597 GN=cobT PE=3 SV=1	0	170.099	67	18	43	18	1	356	36.6	6.34	90.18	16		FALSE	High	Master Protein	A0A0H3NIA3	Nicotinate-nucleotide--dimethylbenzimidazole phosphoribosyltransferase OS=Salmonella typhimurium (strain SL1344) OX=216597 GN=cobT PE=3 SV=1	0	170.099	67	18	68	18	1	356	36.6
FALSE	High	Master Protein	A0A0H3NAY0	Succinylornithine transaminase OS=Salmonella typhimurium (strain SL1344) OX=216597 GN=argDa PE=3 SV=1	0	6.071	8	3	3	3	1	408	43.8	6.33	0	3		FALSE	High	Master Protein	A0A0H3NLS8	Ferritin-like domain-containing protein OS=Salmonella typhimurium (strain SL1344) OX=216597 GN=yciF PE=4 SV=1	0	169.703	78	16	59	16	1	167	18.6	5.31	189.72	15		FALSE	High	Master Protein	A0A0H3NLS8	Ferritin-like domain-containing protein OS=Salmonella typhimurium (strain SL1344) OX=216597 GN=yciF PE=4 SV=1	0	169.703	78	16	32	16	1	167	18.6
FALSE	High	Master Protein	A0A0H3NG91	2-hydroxy-3-oxopropionate reductase OS=Salmonella typhimurium (strain SL1344) OX=216597 GN=garRb PE=3 SV=1	0	6.031	8	2	2	2	1	296	30.7	5.86	0	2		FALSE	High	Master Protein	A0A0H3N8L4	Site-specific DNA-methyltransferase (adenine-specific) OS=Salmonella typhimurium (strain SL1344) OX=216597 GN=mod PE=3 SV=1	0	168.932	44	26	45	26	1	652	73.3	5.64	120.53	22		FALSE	High	Master Protein	A0A0H3N8L4	Site-specific DNA-methyltransferase (adenine-specific) OS=Salmonella typhimurium (strain SL1344) OX=216597 GN=mod PE=3 SV=1	0	168.932	44	26	36	26	1	652	73.3
FALSE	High	Master Protein	A0A0H3NJP0	NADH-quinone oxidoreductase subunit A OS=Salmonella typhimurium (strain SL1344) OX=216597 GN=nuoA PE=3 SV=1	0	6.026	17	2	2	2	1	147	16.5	9.83	0	2		FALSE	High	Master Protein	A0A0H3NEN8	CDP-abequose synthase OS=Salmonella typhimurium (strain SL1344) OX=216597 GN=rfbJ PE=4 SV=1	0	168.896	55	19	59	18	1	299	34.1	6.73	109	19		FALSE	High	Master Protein	A0A0H3NEN8	CDP-abequose synthase OS=Salmonella typhimurium (strain SL1344) OX=216597 GN=rfbJ PE=4 SV=1	0	168.896	55	19	43	18	1	299	34.1
FALSE	High	Master Protein	A0A0H3NV38	Phosphoenolpyruvate carboxylase OS=Salmonella typhimurium (strain SL1344) OX=216597 GN=ppc PE=3 SV=1	0	6.004	3	3	3	3	1	883	98.9	6.2	0	3		FALSE	High	Master Protein	A0A0H3NMS0	Glutathione reductase OS=Salmonella typhimurium (strain SL1344) OX=216597 GN=gor PE=3 SV=1	0	168.815	62	16	55	16	1	450	48.7	6.18	151.45	15		FALSE	High	Master Protein	A0A0H3NMS0	Glutathione reductase OS=Salmonella typhimurium (strain SL1344) OX=216597 GN=gor PE=3 SV=1	0	168.815	62	16	19	16	1	450	48.7
FALSE	High	Master Protein	A0A0H3NG09	Alcohol dehydrogenase OS=Salmonella typhimurium (strain SL1344) OX=216597 GN=yqhD PE=4 SV=1	0	6.003	11	4	4	4	1	387	42.1	5.55	0	4		FALSE	High	Master Protein	A0A0H3NBV2	Glucans biosynthesis protein D OS=Salmonella typhimurium (strain SL1344) OX=216597 GN=ydcG PE=3 SV=1	0	168.771	63	25	45	25	1	551	62.2	6.7	95.96	25		FALSE	High	Master Protein	A0A0H3NBV2	Glucans biosynthesis protein D OS=Salmonella typhimurium (strain SL1344) OX=216597 GN=ydcG PE=3 SV=1	0	168.771	63	25	10	25	1	551	62.2
FALSE	High	Master Protein	A0A0H3NDA3	Undecaprenyl-phosphate galactose phosphotransferase OS=Salmonella typhimurium (strain SL1344) OX=216597 GN=rfbP PE=3 SV=1	0	5.995	4	2	2	2	1	476	56.2	8.79	0	2		FALSE	High	Master Protein	A0A0H3NIQ6	Phosphatidylserine decarboxylase proenzyme OS=Salmonella typhimurium (strain SL1344) OX=216597 GN=psd PE=3 SV=1	0	168.69	56	16	35	16	1	322	35.9	6.81	95.38	13		FALSE	High	Master Protein	A0A0H3NIQ6	Phosphatidylserine decarboxylase proenzyme OS=Salmonella typhimurium (strain SL1344) OX=216597 GN=psd PE=3 SV=1	0	168.69	56	16	33	16	1	322	35.9
FALSE	High	Master Protein	A0A0H3N925	Nif3-like dinuclear metal center hexameric protein OS=Salmonella typhimurium (strain SL1344) OX=216597 GN=ybgI PE=3 SV=1	0	5.948	7	1	1	1	1	247	26.9	5.58	2.88	1		FALSE	High	Master Protein	A0A0H3N937	Protein QmcA OS=Salmonella typhimurium (strain SL1344) OX=216597 GN=ybbK PE=3 SV=1	0	168.687	67	15	33	15	1	305	33.6	5.45	90.66	12		FALSE	High	Master Protein	A0A0H3N937	Protein QmcA OS=Salmonella typhimurium (strain SL1344) OX=216597 GN=ybbK PE=3 SV=1	0	168.687	67	15	44	15	1	305	33.6
FALSE	High	Master Protein	A0A0H3NNZ6	UPF0304 protein YfbU OS=Salmonella typhimurium (strain SL1344) OX=216597 GN=yfbU PE=3 SV=1	0	5.941	16	3	3	3	1	164	19.5	6.52	0	3		FALSE	High	Master Protein	A0A0H3NEN1	LPS O-antigen chain length determinant protein WzzB OS=Salmonella typhimurium (strain SL1344) OX=216597 GN=wzzB PE=4 SV=1	0	168.527	69	20	40	20	1	327	36.2	5.63	126.73	17		FALSE	High	Master Protein	A0A0H3NEN1	LPS O-antigen chain length determinant protein WzzB OS=Salmonella typhimurium (strain SL1344) OX=216597 GN=wzzB PE=4 SV=1	0	168.527	69	20	48	20	1	327	36.2
FALSE	High	Master Protein	A0A0H3NNY8	NADH dehydrogenase operon transcriptional regulator OS=Salmonella typhimurium (strain SL1344) OX=216597 GN=lrhA PE=3 SV=1	0	5.934	9	2	2	2	1	312	34.4	5.36	0	2		FALSE	High	Master Protein	A0A0H3NJP4	Phosphoserine aminotransferase OS=Salmonella typhimurium (strain SL1344) OX=216597 GN=serC PE=3 SV=1	0	168.448	50	18	64	18	1	362	39.8	5.55	182.14	18		FALSE	High	Master Protein	A0A0H3NJP4	Phosphoserine aminotransferase OS=Salmonella typhimurium (strain SL1344) OX=216597 GN=serC PE=3 SV=1	0	168.448	50	18	19	18	1	362	39.8
FALSE	High	Master Protein	A0A0H3NMA3	30S ribosomal protein S9 OS=Salmonella typhimurium (strain SL1344) OX=216597 GN=rpsI PE=3 SV=1	0	5.922	15	2	2	2	1	130	14.8	10.95	2.96	2		FALSE	High	Master Protein	A0A0H3NN13	Cobalamin biosynthesis protein OS=Salmonella typhimurium (strain SL1344) OX=216597 GN=cbiG PE=4 SV=1	0	168.036	73	24	12	24	1	351	37.8	6.86	18.29	6		FALSE	High	Master Protein	A0A0H3NN13	Cobalamin biosynthesis protein OS=Salmonella typhimurium (strain SL1344) OX=216597 GN=cbiG PE=4 SV=1	0	168.036	73	24	46	24	1	351	37.8
FALSE	High	Master Protein	A0A0H3NIY9	Anaerobic C4-dicarboxylate transporter OS=Salmonella typhimurium (strain SL1344) OX=216597 GN=dcuA PE=3 SV=1	0	5.828	4	2	2	2	1	394	42	7.99	2.37	2		FALSE	High	Master Protein	A0A0H3NCW5	AMP nucleosidase OS=Salmonella typhimurium (strain SL1344) OX=216597 GN=amn PE=3 SV=1	0	167.756	57	19	60	19	1	484	54	6.05	127.55	18		FALSE	High	Master Protein	A0A0H3NCW5	AMP nucleosidase OS=Salmonella typhimurium (strain SL1344) OX=216597 GN=amn PE=3 SV=1	0	167.756	57	19	38	19	1	484	54
FALSE	High	Master Protein	A0A0H3NS54	Glutathione S-transferase family protein OS=Salmonella typhimurium (strain SL1344) OX=216597 GN=yqjG PE=4 SV=1	0	5.804	7	2	3	2	1	328	37.4	6.52	0	2		FALSE	High	Master Protein	A0A0H3NVU8	DNA mismatch repair protein MutL OS=Salmonella typhimurium (strain SL1344) OX=216597 GN=mutL PE=3 SV=1	0	167.749	53	20	37	20	1	618	67.7	6.99	92.21	18		FALSE	High	Master Protein	A0A0H3NVU8	DNA mismatch repair protein MutL OS=Salmonella typhimurium (strain SL1344) OX=216597 GN=mutL PE=3 SV=1	0	167.749	53	20	33	20	1	618	67.7
FALSE	High	Master Protein	A0A0H3NBW1	Tryptophan synthase beta chain OS=Salmonella typhimurium (strain SL1344) OX=216597 GN=trpB PE=3 SV=1	0	5.793	8	3	3	3	1	397	42.9	6.32	0	3		FALSE	High	Master Protein	A0A0H3NM26	Glutathionylspermidine synthase family protein OS=Salmonella typhimurium (strain SL1344) OX=216597 GN=ygiC PE=4 SV=1	0	167.662	70	21	48	21	1	387	45	4.65	119.5	20		FALSE	High	Master Protein	A0A0H3NM26	Glutathionylspermidine synthase family protein OS=Salmonella typhimurium (strain SL1344) OX=216597 GN=ygiC PE=4 SV=1	0	167.662	70	21	28	21	1	387	45
FALSE	High	Master Protein	A0A0H3NRH2	tRNA-modifying protein YgfZ OS=Salmonella typhimurium (strain SL1344) OX=216597 GN=ygfZ PE=3 SV=1	0	5.789	12	3	3	3	1	326	35.9	5.24	0	3		FALSE	High	Master Protein	A0A0H3N8B6	1-deoxy-D-xylulose-5-phosphate synthase OS=Salmonella typhimurium (strain SL1344) OX=216597 GN=dxs PE=3 SV=1	0	167.63	47	23	53	23	1	620	67.4	6.58	119.98	23		FALSE	High	Master Protein	A0A0H3N8B6	1-deoxy-D-xylulose-5-phosphate synthase OS=Salmonella typhimurium (strain SL1344) OX=216597 GN=dxs PE=3 SV=1	0	167.63	47	23	42	23	1	620	67.4
FALSE	High	Master Protein	A0A0H3NJN0	NADH dehydrogenase I chain L OS=Salmonella typhimurium (strain SL1344) OX=216597 GN=nuoL PE=3 SV=1	0	5.772	2	1	1	1	1	613	66.4	8.98	2.82	1		FALSE	High	Master Protein	A0A0H3NLP6	L-fucose isomerase OS=Salmonella typhimurium (strain SL1344) OX=216597 GN=fucI PE=3 SV=1	0	167.613	50	21	39	21	1	591	64.7	5.91	101.96	18		FALSE	High	Master Protein	A0A0H3NLP6	L-fucose isomerase OS=Salmonella typhimurium (strain SL1344) OX=216597 GN=fucI PE=3 SV=1	0	167.613	50	21	39	21	1	591	64.7
FALSE	High	Master Protein	A0A0H3NHW2	dTDP-4-amino-4,6-dideoxygalactose transaminase OS=Salmonella typhimurium (strain SL1344) OX=216597 GN=rffA PE=3 SV=1	0	5.765	7	2	2	2	1	376	42	5.45	0	2		FALSE	High	Master Protein	A0A0H3ND86	Histidine kinase OS=Salmonella typhimurium (strain SL1344) OX=216597 GN=yehU PE=4 SV=1	0	167.464	45	19	30	19	1	561	61.7	8.21	69.6	17		FALSE	High	Master Protein	A0A0H3ND86	Histidine kinase OS=Salmonella typhimurium (strain SL1344) OX=216597 GN=yehU PE=4 SV=1	0	167.464	45	19	33	19	1	561	61.7
FALSE	High	Master Protein	A0A0H3NK26	Probable phosphatase YcdX OS=Salmonella typhimurium (strain SL1344) OX=216597 GN=ycdX PE=3 SV=1	0	5.751	10	3	3	3	1	245	26.9	6.57	0	3		FALSE	High	Master Protein	A0A0H3NIK7	Alpha-galactosidase OS=Salmonella typhimurium (strain SL1344) OX=216597 GN=melA PE=3 SV=1	0	167.379	67	24	26	24	1	451	50.7	6.05	59.92	12		FALSE	High	Master Protein	A0A0H3NIK7	Alpha-galactosidase OS=Salmonella typhimurium (strain SL1344) OX=216597 GN=melA PE=3 SV=1	0	167.379	67	24	45	24	1	451	50.7
FALSE	High	Master Protein	A0A0H3NDQ5	NADH-quinone oxidoreductase subunit B OS=Salmonella typhimurium (strain SL1344) OX=216597 GN=nuoB PE=3 SV=1	0	5.708	13	3	3	3	1	220	25.1	6.06	1.95	3		FALSE	High	Master Protein	A0A0H3NK19	CDP-diacylglycerol pyrophosphatase OS=Salmonella typhimurium (strain SL1344) OX=216597 GN=cdh-a PE=3 SV=1	0	167.091	81	17	56	17	1	251	28.3	7.25	158.99	17		FALSE	High	Master Protein	A0A0H3NK19	CDP-diacylglycerol pyrophosphatase OS=Salmonella typhimurium (strain SL1344) OX=216597 GN=cdh-a PE=3 SV=1	0	167.091	81	17	45	17	1	251	28.3
FALSE	High	Master Protein	A0A0H3NH94	UDP-N-acetylglucosamine--N-acetylmuramyl-(pentapeptide) pyrophosphoryl-undecaprenol N-acetylglucosamine transferase OS=Salmonella typhimurium (strain SL1344) OX=216597 GN=murG PE=3 SV=1	0	5.666	9	3	3	3	1	355	37.8	9.7	0	3		FALSE	High	Master Protein	A0A0H3NFW3	L-asparaginase OS=Salmonella typhimurium (strain SL1344) OX=216597 GN=ansB PE=3 SV=1	0	166.842	66	18	48	18	1	348	36.9	6.25	143.27	17		FALSE	High	Master Protein	A0A0H3NFW3	L-asparaginase OS=Salmonella typhimurium (strain SL1344) OX=216597 GN=ansB PE=3 SV=1	0	166.842	66	18	39	18	1	348	36.9
FALSE	High	Master Protein	A0A0H3NL58	Type III secretion system translocator chaperone SicA OS=Salmonella typhimurium (strain SL1344) OX=216597 GN=sicA PE=3 SV=1	0	5.624	16	3	3	3	1	165	19.2	4.88	0	3		FALSE	High	Master Protein	A0A0H3NIX5	Fructose-1,6-bisphosphatase class 1 OS=Salmonella typhimurium (strain SL1344) OX=216597 GN=fbp PE=3 SV=1	0	166.55	59	23	92	23	1	332	36.8	6.19	211.42	22		FALSE	High	Master Protein	A0A0H3NIX5	Fructose-1,6-bisphosphatase class 1 OS=Salmonella typhimurium (strain SL1344) OX=216597 GN=fbp PE=3 SV=1	0	166.55	59	23	44	23	1	332	36.8
FALSE	High	Master Protein	A0A0H3NB00	UvrABC system protein B OS=Salmonella typhimurium (strain SL1344) OX=216597 GN=uvrB PE=3 SV=1	0	5.606	4	2	2	2	1	673	76.1	5.24	0	2		FALSE	High	Master Protein	A0A0H3NGU5	Glutamate--cysteine ligase OS=Salmonella typhimurium (strain SL1344) OX=216597 GN=gshA PE=3 SV=1	0	166.243	48	18	38	18	1	518	58.3	5.71	96.58	16		FALSE	High	Master Protein	A0A0H3NGU5	Glutamate--cysteine ligase OS=Salmonella typhimurium (strain SL1344) OX=216597 GN=gshA PE=3 SV=1	0	166.243	48	18	23	18	1	518	58.3
FALSE	High	Master Protein	A0A0H3NFW7	Selenide, water dikinase OS=Salmonella typhimurium (strain SL1344) OX=216597 GN=selD PE=3 SV=1	0	5.599	13	3	4	3	1	347	36.4	5.14	0	3		FALSE	High	Master Protein	A0A0H3NNJ1	Galactose/methyl galactoside import ATP-binding protein MglA OS=Salmonella typhimurium (strain SL1344) OX=216597 GN=mglA PE=3 SV=1	0	165.806	54	27	46	27	1	506	56.5	7.42	108.19	23		FALSE	High	Master Protein	A0A0H3NNJ1	Galactose/methyl galactoside import ATP-binding protein MglA OS=Salmonella typhimurium (strain SL1344) OX=216597 GN=mglA PE=3 SV=1	0	165.806	54	27	35	27	1	506	56.5
FALSE	High	Master Protein	A0A0H3NDZ5	Chemotaxis protein CheA OS=Salmonella typhimurium (strain SL1344) OX=216597 GN=cheA PE=4 SV=1	0	5.584	6	3	3	3	1	671	73	4.73	0	3		FALSE	High	Master Protein	A0A0H3NAN8	Osmotically inducible lipoprotein E OS=Salmonella typhimurium (strain SL1344) OX=216597 GN=osmE PE=4 SV=1	0	165.659	73	11	68	11	1	113	12.2	7.24	232.43	10		FALSE	High	Master Protein	A0A0H3NAN8	Osmotically inducible lipoprotein E OS=Salmonella typhimurium (strain SL1344) OX=216597 GN=osmE PE=4 SV=1	0	165.659	73	11	61	11	1	113	12.2
FALSE	High	Master Protein	A0A0H3NEM6	Histidine biosynthesis bifunctional protein HisB OS=Salmonella typhimurium (strain SL1344) OX=216597 GN=hisB PE=3 SV=1	0	5.584	10	3	3	3	1	355	40.2	6.25	0	3		FALSE	High	Master Protein	A0A0H3NGY1	DNA-binding dual transcriptional regulator OmpR OS=Salmonella typhimurium (strain SL1344) OX=216597 GN=ompR PE=3 SV=1	0	165.174	85	22	61	22	1	239	27.3	6.39	107.62	22		FALSE	High	Master Protein	A0A0H3NGY1	DNA-binding dual transcriptional regulator OmpR OS=Salmonella typhimurium (strain SL1344) OX=216597 GN=ompR PE=3 SV=1	0	165.174	85	22	46	22	1	239	27.3
FALSE	High	Master Protein	A0A0H3NGP7	50S ribosomal protein L17 OS=Salmonella typhimurium (strain SL1344) OX=216597 GN=rplQ PE=3 SV=1	0	5.568	18	2	5	2	1	127	14.4	11.05	3.56	2		FALSE	High	Master Protein	A0A0H3NNL2	Glutamine synthetase OS=Salmonella typhimurium (strain SL1344) OX=216597 GN=glnA PE=3 SV=1	0	165.084	58	17	37	17	1	469	51.8	5.6	93.23	15		FALSE	High	Master Protein	A0A0H3NNL2	Glutamine synthetase OS=Salmonella typhimurium (strain SL1344) OX=216597 GN=glnA PE=3 SV=1	0	165.084	58	17	33	17	1	469	51.8
FALSE	High	Master Protein	A0A0H3NHL3	L-serine dehydratase OS=Salmonella typhimurium (strain SL1344) OX=216597 GN=sdaA PE=3 SV=1	0	5.553	6	3	3	3	1	454	49	5.48	1.64	3		FALSE	High	Master Protein	A0A0H3NI34	Putrescine aminotransferase OS=Salmonella typhimurium (strain SL1344) OX=216597 GN=oat PE=3 SV=1	0	165.003	65	26	68	26	1	429	46.4	6.2	172.66	26		FALSE	High	Master Protein	A0A0H3NI34	Putrescine aminotransferase OS=Salmonella typhimurium (strain SL1344) OX=216597 GN=oat PE=3 SV=1	0	165.003	65	26	4	26	1	429	46.4
FALSE	High	Master Protein	A0A0H3NDY0	Glucokinase OS=Salmonella typhimurium (strain SL1344) OX=216597 GN=glk PE=3 SV=1	0	5.547	8	2	2	2	1	321	34.6	6.27	0	2		FALSE	High	Master Protein	A0A0H3NFZ4	Hydrogenase 2 operon protein HybA OS=Salmonella typhimurium (strain SL1344) OX=216597 GN=hybA PE=4 SV=1	0	164.967	70	23	16	23	1	328	35.9	7.05	41.53	9		FALSE	High	Master Protein	A0A0H3NFZ4	Hydrogenase 2 operon protein HybA OS=Salmonella typhimurium (strain SL1344) OX=216597 GN=hybA PE=4 SV=1	0	164.967	70	23	38	23	1	328	35.9
FALSE	High	Master Protein	A0A0H3NND7	ECA polysaccharide chain length modulation protein OS=Salmonella typhimurium (strain SL1344) OX=216597 GN=wzzE PE=3 SV=1	0	5.504	12	3	3	3	1	348	39.4	8.98	0	3		FALSE	High	Master Protein	A0A0H3N9F8	Ribosomal protein S12 methylthiotransferase RimO OS=Salmonella typhimurium (strain SL1344) OX=216597 GN=rimO PE=3 SV=1	0	164.94	50	19	48	18	1	441	49.6	5.55	93.06	17		FALSE	High	Master Protein	A0A0H3N9F8	Ribosomal protein S12 methylthiotransferase RimO OS=Salmonella typhimurium (strain SL1344) OX=216597 GN=rimO PE=3 SV=1	0	164.94	50	19	49	18	1	441	49.6
FALSE	High	Master Protein	A0A0H3NUL5	3-ketoacyl-CoA thiolase OS=Salmonella typhimurium (strain SL1344) OX=216597 GN=fadA PE=3 SV=1	0	5.493	8	2	2	2	1	387	41	6.9	1.72	2		FALSE	High	Master Protein	A0A0H3N9D6	DNA protection during starvation protein OS=Salmonella typhimurium (strain SL1344) OX=216597 GN=dps PE=3 SV=1	0	163.949	84	18	100	18	1	167	18.7	6.11	235.19	18		FALSE	High	Master Protein	A0A0H3N9D6	DNA protection during starvation protein OS=Salmonella typhimurium (strain SL1344) OX=216597 GN=dps PE=3 SV=1	0	163.949	84	18	42	18	1	167	18.7
FALSE	High	Master Protein	A0A0H3NWG0	Peptide chain release factor 3 OS=Salmonella typhimurium (strain SL1344) OX=216597 GN=prfC PE=3 SV=1	0	5.476	5	2	3	2	1	529	59.5	5.8	0	2		FALSE	High	Master Protein	A0A0H3NE57	Hypothetical oxidoreductase OS=Salmonella typhimurium (strain SL1344) OX=216597 GN=ucpA PE=4 SV=1	0	163.631	86	16	53	16	1	263	27.9	5.19	161.07	15		FALSE	High	Master Protein	A0A0H3NE57	Hypothetical oxidoreductase OS=Salmonella typhimurium (strain SL1344) OX=216597 GN=ucpA PE=4 SV=1	0	163.631	86	16	22	16	1	263	27.9
FALSE	High	Master Protein	A0A0H3NK87	50S ribosomal protein L32 OS=Salmonella typhimurium (strain SL1344) OX=216597 GN=rpl32 PE=3 SV=1	0	5.419	44	2	2	2	1	57	6.4	11.03	0	2		FALSE	High	Master Protein	A0A0H3NMA2	N-acetylneuraminate lyase OS=Salmonella typhimurium (strain SL1344) OX=216597 GN=nanA PE=3 SV=1	0	163.464	70	18	33	18	1	297	32.5	5.86	75.7	15		FALSE	High	Master Protein	A0A0H3NMA2	N-acetylneuraminate lyase OS=Salmonella typhimurium (strain SL1344) OX=216597 GN=nanA PE=3 SV=1	0	163.464	70	18	43	18	1	297	32.5
FALSE	High	Master Protein	A0A0H3NIE8	ATP-dependent 6-phosphofructokinase OS=Salmonella typhimurium (strain SL1344) OX=216597 GN=pfkA PE=3 SV=1	0	5.386	8	3	3	3	1	320	34.9	5.86	2.45	3		FALSE	High	Master Protein	A0A0H3N9H9	ABC transporter periplasmic binding protein (Glutamate/aspartate?) OS=Salmonella typhimurium (strain SL1344) OX=216597 GN=gltI PE=4 SV=1	0	163.082	61	17	54	17	1	308	34.1	8.73	146.24	17		FALSE	High	Master Protein	A0A0H3N9H9	ABC transporter periplasmic binding protein (Glutamate/aspartate?) OS=Salmonella typhimurium (strain SL1344) OX=216597 GN=gltI PE=4 SV=1	0	163.082	61	17	7	17	1	308	34.1
FALSE	High	Master Protein	A0A0H3NK50	Cystathionine gamma-synthase OS=Salmonella typhimurium (strain SL1344) OX=216597 GN=metB PE=3 SV=1	0	5.372	6	2	2	2	1	386	41.6	6.39	0	2		FALSE	High	Master Protein	A0A0H3NAQ1	Glucosamine-6-phosphate deaminase OS=Salmonella typhimurium (strain SL1344) OX=216597 GN=nagB PE=3 SV=1	0	163.007	79	12	45	12	1	266	29.6	6.84	142.95	12		FALSE	High	Master Protein	A0A0H3NAQ1	Glucosamine-6-phosphate deaminase OS=Salmonella typhimurium (strain SL1344) OX=216597 GN=nagB PE=3 SV=1	0	163.007	79	12	33	12	1	266	29.6
FALSE	High	Master Protein	E1WGG8	Trehalose-6-phosphate synthase OS=Salmonella typhimurium (strain SL1344) OX=216597 GN=otsA PE=3 SV=1	0	5.363	9	3	3	3	1	473	53.5	6.62	0	3		FALSE	High	Master Protein	A0A0H3NP42	Erythronate-4-phosphate dehydrogenase OS=Salmonella typhimurium (strain SL1344) OX=216597 GN=pdxB PE=3 SV=1	0	162.978	51	21	60	21	1	378	41.3	5.97	155.07	20		FALSE	High	Master Protein	A0A0H3NP42	Erythronate-4-phosphate dehydrogenase OS=Salmonella typhimurium (strain SL1344) OX=216597 GN=pdxB PE=3 SV=1	0	162.978	51	21	33	21	1	378	41.3
FALSE	High	Master Protein	A0A0H3NEY3	Anaerobic dimethyl sulfoxide reductase chain A OS=Salmonella typhimurium (strain SL1344) OX=216597 GN=dmsA PE=3 SV=1	0	5.31	3	2	2	2	1	814	90.3	6.8	0	2		FALSE	High	Master Protein	E1WFA0	Virulence sensor histidine kinase PhoQ OS=Salmonella typhimurium (strain SL1344) OX=216597 GN=phoQ PE=1 SV=1	0	162.859	58	25	45	25	1	487	55.4	6.38	85.89	20		FALSE	High	Master Protein	E1WFA0	Virulence sensor histidine kinase PhoQ OS=Salmonella typhimurium (strain SL1344) OX=216597 GN=phoQ PE=1 SV=1	0	162.859	58	25	48	25	1	487	55.4
FALSE	High	Master Protein	A0A0H3NE04	Ferritin OS=Salmonella typhimurium (strain SL1344) OX=216597 GN=ftn PE=3 SV=1	0	5.283	8	1	2	1	1	165	19.3	4.98	1.83	1		FALSE	High	Master Protein	A0A0H3NRR9	Ornithine decarboxylase, constitutive (Ec 4.1.1.17) OS=Salmonella typhimurium (strain SL1344) OX=216597 GN=speC PE=3 SV=1	0	162.048	49	24	21	23	1	711	79.1	6.15	45.53	11		FALSE	High	Master Protein	A0A0H3NRR9	Ornithine decarboxylase, constitutive (Ec 4.1.1.17) OS=Salmonella typhimurium (strain SL1344) OX=216597 GN=speC PE=3 SV=1	0	162.048	49	24	41	23	1	711	79.1
FALSE	High	Master Protein	A0A0H3NIE9	Bacterioferritin OS=Salmonella typhimurium (strain SL1344) OX=216597 GN=bfr PE=3 SV=1	0	5.281	18	3	3	3	1	158	18.3	4.74	1.69	3		FALSE	High	Master Protein	A0A0H3NND7	ECA polysaccharide chain length modulation protein OS=Salmonella typhimurium (strain SL1344) OX=216597 GN=wzzE PE=3 SV=1	0	161.443	60	16	42	16	1	348	39.4	8.98	126.88	14		FALSE	High	Master Protein	A0A0H3NND7	ECA polysaccharide chain length modulation protein OS=Salmonella typhimurium (strain SL1344) OX=216597 GN=wzzE PE=3 SV=1	0	161.443	60	16	47	16	1	348	39.4
FALSE	High	Master Protein	A0A0H3NGU5	Glutamate--cysteine ligase OS=Salmonella typhimurium (strain SL1344) OX=216597 GN=gshA PE=3 SV=1	0	5.28	7	2	2	2	1	518	58.3	5.71	0	2		FALSE	High	Master Protein	A0A0H3NM92	Lipopolysaccharide export system ATP-binding protein LptB OS=Salmonella typhimurium (strain SL1344) OX=216597 GN=yhbG PE=3 SV=1	0	161.287	76	22	43	22	1	241	26.8	5.99	105.29	19		FALSE	High	Master Protein	A0A0H3NM92	Lipopolysaccharide export system ATP-binding protein LptB OS=Salmonella typhimurium (strain SL1344) OX=216597 GN=yhbG PE=3 SV=1	0	161.287	76	22	23	22	1	241	26.8
FALSE	High	Master Protein	A0A0H3N9K4	Hypothetical exported protein OS=Salmonella typhimurium (strain SL1344) OX=216597 GN=ybjY PE=3 SV=1	0	5.24	8	2	2	2	1	372	40.8	9.01	0	2		FALSE	High	Master Protein	A0A0H3NYS8	Conjugal transfer protein OS=Salmonella typhimurium (strain SL1344) OX=216597 GN=traU PE=4 SV=1	0	160.743	40	32	25	32	1	1014	114	7.02	36.77	22		FALSE	High	Master Protein	A0A0H3NYS8	Conjugal transfer protein OS=Salmonella typhimurium (strain SL1344) OX=216597 GN=traU PE=4 SV=1	0	160.743	40	32	33	32	1	1014	114
FALSE	High	Master Protein	A0A0H3NL53	Type III secretion apparatus component OS=Salmonella typhimurium (strain SL1344) OX=216597 GN=prgH PE=4 SV=1	0	5.213	10	3	3	3	1	392	44.4	6	0	3		FALSE	High	Master Protein	A0A0H3NKF9	Cysteine desulfurase IscS OS=Salmonella typhimurium (strain SL1344) OX=216597 GN=iscS PE=3 SV=1	0	160.696	55	21	62	21	1	404	45.1	6.18	154.44	19		FALSE	High	Master Protein	A0A0H3NKF9	Cysteine desulfurase IscS OS=Salmonella typhimurium (strain SL1344) OX=216597 GN=iscS PE=3 SV=1	0	160.696	55	21	52	21	1	404	45.1
FALSE	High	Master Protein	A0A0H3NK15	Sodium/proline symporter OS=Salmonella typhimurium (strain SL1344) OX=216597 GN=putP PE=3 SV=1	0	5.204	6	2	2	2	1	502	54.3	8.31	0	2		FALSE	High	Master Protein	A0A0H3NMN6	Glycogen synthase OS=Salmonella typhimurium (strain SL1344) OX=216597 GN=glgA PE=3 SV=1	0	160.605	51	22	57	22	1	477	52.9	6.73	126.62	22		FALSE	High	Master Protein	A0A0H3NMN6	Glycogen synthase OS=Salmonella typhimurium (strain SL1344) OX=216597 GN=glgA PE=3 SV=1	0	160.605	51	22	46	22	1	477	52.9
FALSE	High	Master Protein	A0A0H3NPN9	3'(2'),5'-bisphosphate nucleotidase CysQ OS=Salmonella typhimurium (strain SL1344) OX=216597 GN=cysQ PE=3 SV=1	0	5.196	16	3	3	3	1	246	27.5	5.62	0	3		FALSE	High	Master Protein	A0A0H3NDT8	2-succinyl-5-enolpyruvyl-6-hydroxy-3-cyclohexene-1-carboxylate synthase OS=Salmonella typhimurium (strain SL1344) OX=216597 GN=menD PE=3 SV=1	0	160.489	52	18	38	18	1	556	61.5	7.27	80.84	18		FALSE	High	Master Protein	A0A0H3NDT8	2-succinyl-5-enolpyruvyl-6-hydroxy-3-cyclohexene-1-carboxylate synthase OS=Salmonella typhimurium (strain SL1344) OX=216597 GN=menD PE=3 SV=1	0	160.489	52	18	39	18	1	556	61.5
FALSE	High	Master Protein	A0A0H3NAK6	Glutaredoxin 2 OS=Salmonella typhimurium (strain SL1344) OX=216597 GN=grxB PE=4 SV=1	0	5.192	14	2	2	2	1	215	24.4	7.99	0	2		FALSE	High	Master Protein	A0A0H3NIT9	Membrane fusion protein (MFP) family protein OS=Salmonella typhimurium (strain SL1344) OX=216597 GN=siiD PE=3 SV=1	0	160.005	56	19	10	19	1	425	47.8	5.88	25.76	9		FALSE	High	Master Protein	A0A0H3NIT9	Membrane fusion protein (MFP) family protein OS=Salmonella typhimurium (strain SL1344) OX=216597 GN=siiD PE=3 SV=1	0	160.005	56	19	31	19	1	425	47.8
FALSE	High	Master Protein	A0A0H3N8Z2	Asparagine synthase (glutamine-hydrolyzing) OS=Salmonella typhimurium (strain SL1344) OX=216597 GN=asnB PE=3 SV=1	0	5.18	5	2	2	2	1	554	62.5	5.82	0	2		FALSE	High	Master Protein	A0A0H3NBS6	Hypothetical secreted protein OS=Salmonella typhimurium (strain SL1344) OX=216597 GN=pqiB PE=4 SV=1	0	159.839	52	24	34	24	1	546	60.6	8.66	75.39	20		FALSE	High	Master Protein	A0A0H3NBS6	Hypothetical secreted protein OS=Salmonella typhimurium (strain SL1344) OX=216597 GN=pqiB PE=4 SV=1	0	159.839	52	24	43	24	1	546	60.6
FALSE	High	Master Protein	A0A0H3NIV6	AsmA family protein OS=Salmonella typhimurium (strain SL1344) OX=216597 GN=yhjG PE=4 SV=1	0	5.167	4	2	2	2	1	686	74.7	8.62	0	2		FALSE	High	Master Protein	A0A0H3NMY0	2-amino-3-ketobutyrate coenzyme A ligase OS=Salmonella typhimurium (strain SL1344) OX=216597 GN=kbl PE=3 SV=1	0	159.669	52	17	51	17	1	398	43	6.25	147.07	16		FALSE	High	Master Protein	A0A0H3NMY0	2-amino-3-ketobutyrate coenzyme A ligase OS=Salmonella typhimurium (strain SL1344) OX=216597 GN=kbl PE=3 SV=1	0	159.669	52	17	56	17	1	398	43
FALSE	High	Master Protein	A0A0H3NGR9	30S ribosomal protein S19 OS=Salmonella typhimurium (strain SL1344) OX=216597 GN=rpsS PE=3 SV=1	0	5.163	20	2	2	2	1	92	10.4	10.52	2.09	2		FALSE	High	Master Protein	A0A0H3NH89	Hypothetical protease OS=Salmonella typhimurium (strain SL1344) OX=216597 GN=sohB PE=3 SV=1	0	159.502	52	17	33	17	1	348	38.9	9.25	98.45	16		FALSE	High	Master Protein	A0A0H3NH89	Hypothetical protease OS=Salmonella typhimurium (strain SL1344) OX=216597 GN=sohB PE=3 SV=1	0	159.502	52	17	31	17	1	348	38.9
FALSE	High	Master Protein	A0A0H3NCG7	Hypothetical sodium:dicarboxylate symporter OS=Salmonella typhimurium (strain SL1344) OX=216597 GN=ydjN PE=4 SV=1	0	5.137	2	1	1	1	1	463	48.6	9.19	1.93	1		FALSE	High	Master Protein	A0A0H3NLR3	Cys regulon transcriptional activator OS=Salmonella typhimurium (strain SL1344) OX=216597 GN=cysB PE=3 SV=1	0	159.443	72	18	43	18	1	324	36	6.98	109.23	14		FALSE	High	Master Protein	A0A0H3NLR3	Cys regulon transcriptional activator OS=Salmonella typhimurium (strain SL1344) OX=216597 GN=cysB PE=3 SV=1	0	159.443	72	18	39	18	1	324	36
FALSE	High	Master Protein	A0A0H3NVG2	Single-stranded DNA-binding protein OS=Salmonella typhimurium (strain SL1344) OX=216597 GN=ssb PE=3 SV=1	0	5.124	8	1	1	1	1	176	19.1	5.58	2.41	1		FALSE	High	Master Protein	A0A0H3NBZ4	Formyltetrahydrofolate deformylase OS=Salmonella typhimurium (strain SL1344) OX=216597 GN=purU PE=3 SV=1	0	159.416	69	17	41	17	1	280	31.8	6.84	100.93	17		FALSE	High	Master Protein	A0A0H3NBZ4	Formyltetrahydrofolate deformylase OS=Salmonella typhimurium (strain SL1344) OX=216597 GN=purU PE=3 SV=1	0	159.416	69	17	19	17	1	280	31.8
FALSE	High	Master Protein	A0A0H3NDL3	Outer-membrane lipoprotein LolB OS=Salmonella typhimurium (strain SL1344) OX=216597 GN=hemM PE=3 SV=1	0	5.098	8	2	2	2	1	207	23.7	8.53	1.73	2		FALSE	High	Master Protein	A0A0H3NHI7	2,3,4,5-tetrahydropyridine-2,6-dicarboxylate N-succinyltransferase OS=Salmonella typhimurium (strain SL1344) OX=216597 GN=dapD PE=3 SV=1	0	159.1	68	18	71	18	1	274	29.8	5.74	190.32	18		FALSE	High	Master Protein	A0A0H3NHI7	2,3,4,5-tetrahydropyridine-2,6-dicarboxylate N-succinyltransferase OS=Salmonella typhimurium (strain SL1344) OX=216597 GN=dapD PE=3 SV=1	0	159.1	68	18	34	18	1	274	29.8
FALSE	High	Master Protein	A0A0H3NHD1	UTP--glucose-1-phosphate uridylyltransferase OS=Salmonella typhimurium (strain SL1344) OX=216597 GN=galU PE=3 SV=1	0	5.073	8	2	2	2	1	302	32.9	5.16	1.81	2		FALSE	High	Master Protein	A0A0H3NFJ1	Alanine transaminase OS=Salmonella typhimurium (strain SL1344) OX=216597 GN=yfdZ PE=4 SV=1	0	158.951	53	20	43	20	1	412	46.2	7.59	119.31	20		FALSE	High	Master Protein	A0A0H3NFJ1	Alanine transaminase OS=Salmonella typhimurium (strain SL1344) OX=216597 GN=yfdZ PE=4 SV=1	0	158.951	53	20	19	20	1	412	46.2
FALSE	High	Master Protein	A0A0H3NE08	Cell wall hydrolase OS=Salmonella typhimurium (strain SL1344) OX=216597 GN=SL1344_1873 PE=3 SV=1	0	5.066	5	2	2	2	1	479	54.3	9.16	1.68	2		FALSE	High	Master Protein	A0A0H3NKM9	Fructosamine kinase family protein OS=Salmonella typhimurium (strain SL1344) OX=216597 GN=SL1344_1259 PE=3 SV=1	0	158.733	91	18	54	18	1	286	32.6	5.35	155.66	18		FALSE	High	Master Protein	A0A0H3NKM9	Fructosamine kinase family protein OS=Salmonella typhimurium (strain SL1344) OX=216597 GN=SL1344_1259 PE=3 SV=1	0	158.733	91	18	21	18	1	286	32.6
FALSE	High	Master Protein	A0A0H3NFA5	NADH-quinone oxidoreductase subunit N OS=Salmonella typhimurium (strain SL1344) OX=216597 GN=nuoN PE=3 SV=1	0	5.055	2	1	1	1	1	485	52	8.1	1.64	1		FALSE	High	Master Protein	A0A0H3NGD9	Glutathione S-transferase OS=Salmonella typhimurium (strain SL1344) OX=216597 GN=gst PE=4 SV=1	0	158.708	92	15	59	15	1	201	22.4	6.55	160.76	15		FALSE	High	Master Protein	A0A0H3NGD9	Glutathione S-transferase OS=Salmonella typhimurium (strain SL1344) OX=216597 GN=gst PE=4 SV=1	0	158.708	92	15	29	15	1	201	22.4
FALSE	High	Master Protein	A0A0H3NG20	Phenylalanine--tRNA ligase alpha subunit OS=Salmonella typhimurium (strain SL1344) OX=216597 GN=pheS PE=3 SV=1	0	5.054	9	3	3	3	1	327	36.7	6.19	0	3		FALSE	High	Master Protein	A0A0H3NWV8	Plasmid stability protein OS=Salmonella typhimurium (strain SL1344) OX=216597 GN=stbA PE=4 SV=1	0	158.236	56	18	57	18	1	324	35.7	5.24	146.43	16		FALSE	High	Master Protein	A0A0H3NWV8	Plasmid stability protein OS=Salmonella typhimurium (strain SL1344) OX=216597 GN=stbA PE=4 SV=1	0	158.236	56	18	67	18	1	324	35.7
FALSE	High	Master Protein	A0A0H3NPW4	Ribonuclease 3 (Fragment) OS=Salmonella typhimurium (strain SL1344) OX=216597 GN=rnc PE=3 SV=1	0	5.045	8	2	2	2	1	200	22.4	6.54	1.67	2		FALSE	High	Master Protein	E1WGG8	Trehalose-6-phosphate synthase OS=Salmonella typhimurium (strain SL1344) OX=216597 GN=otsA PE=3 SV=1	0	158.179	52	22	48	22	1	473	53.5	6.62	126.2	21		FALSE	High	Master Protein	E1WGG8	Trehalose-6-phosphate synthase OS=Salmonella typhimurium (strain SL1344) OX=216597 GN=otsA PE=3 SV=1	0	158.179	52	22	23	22	1	473	53.5
FALSE	High	Master Protein	A0A0H3NGC5	30S ribosomal protein S15 OS=Salmonella typhimurium (strain SL1344) OX=216597 GN=rpsO PE=3 SV=1	0	5.033	16	3	3	2	1	89	10.2	10.4	0	3		FALSE	High	Master Protein	A0A0H3N7V0	Lipoprotein OS=Salmonella typhimurium (strain SL1344) OX=216597 GN=metQ PE=3 SV=1	0	158.063	72	17	64	17	1	271	29.4	5.58	182.89	13		FALSE	High	Master Protein	A0A0H3N7V0	Lipoprotein OS=Salmonella typhimurium (strain SL1344) OX=216597 GN=metQ PE=3 SV=1	0	158.063	72	17	83	17	1	271	29.4
FALSE	High	Master Protein	A0A0H3NIE3	50S ribosomal protein L16 OS=Salmonella typhimurium (strain SL1344) OX=216597 GN=rplP PE=3 SV=1	0	5.012	22	2	2	2	1	136	15.2	11.22	0	2		FALSE	High	Master Protein	A0A0H3NMK3	Hypothetical lipoprotein OS=Salmonella typhimurium (strain SL1344) OX=216597 GN=yedD PE=4 SV=1	0	157.862	75	16	26	16	1	141	15.3	5.31	82.78	12		FALSE	High	Master Protein	A0A0H3NMK3	Hypothetical lipoprotein OS=Salmonella typhimurium (strain SL1344) OX=216597 GN=yedD PE=4 SV=1	0	157.862	75	16	35	16	1	141	15.3
FALSE	High	Master Protein	A0A0H3NLC1	Glycogen debranching protein OS=Salmonella typhimurium (strain SL1344) OX=216597 GN=SL1344_1488 PE=3 SV=1	0	4.969	3	2	2	2	1	691	78.5	5.1	0	2		FALSE	High	Master Protein	A0A0H3NGK0	Ribonuclease G OS=Salmonella typhimurium (strain SL1344) OX=216597 GN=rng PE=1 SV=1	0	157.783	61	18	24	18	1	489	55.4	5.85	71.52	15		FALSE	High	Master Protein	A0A0H3NGK0	Ribonuclease G OS=Salmonella typhimurium (strain SL1344) OX=216597 GN=rng PE=1 SV=1	0	157.783	61	18	20	18	1	489	55.4
FALSE	High	Master Protein	A0A0H3NW54	Aspartate carbamoyltransferase OS=Salmonella typhimurium (strain SL1344) OX=216597 GN=pyrB PE=3 SV=1	0	4.969	8	2	2	2	1	311	34.4	6.38	0	2		FALSE	High	Master Protein	A0A0H3NP35	Dihydrofolate synthase/folylpolyglutamate synthase OS=Salmonella typhimurium (strain SL1344) OX=216597 GN=folC PE=3 SV=1	0	157.172	56	16	41	16	1	422	45.5	5.82	100.49	16		FALSE	High	Master Protein	A0A0H3NP35	Dihydrofolate synthase/folylpolyglutamate synthase OS=Salmonella typhimurium (strain SL1344) OX=216597 GN=folC PE=3 SV=1	0	157.172	56	16	14	16	1	422	45.5
FALSE	High	Master Protein	A0A0H3NVS5	Entericidin B OS=Salmonella typhimurium (strain SL1344) OX=216597 GN=ecnB PE=3 SV=1	0	4.921	40	1	1	1	1	48	4.8	8.22	0	1		FALSE	High	Master Protein	A0A0H3NML3	4-alpha-glucanotransferase OS=Salmonella typhimurium (strain SL1344) OX=216597 GN=malQ PE=3 SV=1	0	156.404	48	28	48	28	1	692	78	7.2	104.76	25		FALSE	High	Master Protein	A0A0H3NML3	4-alpha-glucanotransferase OS=Salmonella typhimurium (strain SL1344) OX=216597 GN=malQ PE=3 SV=1	0	156.404	48	28	29	28	1	692	78
FALSE	High	Master Protein	A0A0H3N9S2	2-methylcitrate dehydratase OS=Salmonella typhimurium (strain SL1344) OX=216597 GN=prpD PE=3 SV=1	0	4.889	5	2	2	2	1	483	53.8	6.01	1.71	2		FALSE	High	Master Protein	A0A0H3NN75	Phosphomannomutase OS=Salmonella typhimurium (strain SL1344) OX=216597 GN=rfbK PE=3 SV=1	0	156.393	58	18	30	18	1	477	52.1	5.63	76.18	14		FALSE	High	Master Protein	A0A0H3NN75	Phosphomannomutase OS=Salmonella typhimurium (strain SL1344) OX=216597 GN=rfbK PE=3 SV=1	0	156.393	58	18	40	18	1	477	52.1
FALSE	High	Master Protein	A0A0H3ND48	Hypothetical hydrolase OS=Salmonella typhimurium (strain SL1344) OX=216597 GN=treY PE=4 SV=1	0	4.884	4	3	3	3	1	842	95	5.58	0	3		FALSE	High	Master Protein	A0A0H3NG02	Possible oxidoreductase OS=Salmonella typhimurium (strain SL1344) OX=216597 GN=yghA PE=4 SV=1	0	155.893	71	19	57	19	1	294	31.4	6.4	157.55	19		FALSE	High	Master Protein	A0A0H3NG02	Possible oxidoreductase OS=Salmonella typhimurium (strain SL1344) OX=216597 GN=yghA PE=4 SV=1	0	155.893	71	19	33	19	1	294	31.4
FALSE	High	Master Protein	A0A0H3N7V6	RNA polymerase-associated protein RapA OS=Salmonella typhimurium (strain SL1344) OX=216597 GN=hepA PE=3 SV=1	0	4.861	2	2	2	2	1	968	109.8	5.25	1.69	2		FALSE	High	Master Protein	A0A0H3NG56	Signal peptidase I OS=Salmonella typhimurium (strain SL1344) OX=216597 GN=lepB PE=3 SV=1	0	155.88	66	19	43	19	1	324	35.8	6.38	110.54	17		FALSE	High	Master Protein	A0A0H3NG56	Signal peptidase I OS=Salmonella typhimurium (strain SL1344) OX=216597 GN=lepB PE=3 SV=1	0	155.88	66	19	41	19	1	324	35.8
FALSE	High	Master Protein	A0A0H3NPU3	Ornithine carbamoyltransferase OS=Salmonella typhimurium (strain SL1344) OX=216597 GN=argI PE=1 SV=1	0	4.817	8	2	2	2	1	334	36.7	5.58	0	2		FALSE	High	Master Protein	A0A0H3NQY3	Hydrogenase maturation factor OS=Salmonella typhimurium (strain SL1344) OX=216597 GN=hypD PE=3 SV=1	0	155.415	61	15	20	15	1	373	41.5	5.91	41.21	7		FALSE	High	Master Protein	A0A0H3NQY3	Hydrogenase maturation factor OS=Salmonella typhimurium (strain SL1344) OX=216597 GN=hypD PE=3 SV=1	0	155.415	61	15	35	15	1	373	41.5
FALSE	High	Master Protein	A0A0H3NGT8	Possible ATP-binding protein OS=Salmonella typhimurium (strain SL1344) OX=216597 GN=SL1344_1517 PE=4 SV=1	0	4.773	4	1	2	1	1	353	38.5	9.16	0	1		FALSE	High	Master Protein	A0A0H3NBF5	Malto-oligosyltrehalose trehalohydrolase OS=Salmonella typhimurium (strain SL1344) OX=216597 GN=treZ PE=3 SV=1	0	155.358	41	17	42	17	1	594	65.7	5.54	111.13	17		FALSE	High	Master Protein	A0A0H3NBF5	Malto-oligosyltrehalose trehalohydrolase OS=Salmonella typhimurium (strain SL1344) OX=216597 GN=treZ PE=3 SV=1	0	155.358	41	17	19	17	1	594	65.7
FALSE	High	Master Protein	A0A0H3NHJ8	Cell division topological specificity factor OS=Salmonella typhimurium (strain SL1344) OX=216597 GN=minE PE=3 SV=1	0	4.768	18	2	2	2	1	88	10.2	5.24	0	2		FALSE	High	Master Protein	A0A0H3NA74	UPF0502 protein YceH OS=Salmonella typhimurium (strain SL1344) OX=216597 GN=yceH PE=3 SV=1	0	155.253	80	17	43	17	1	215	24.1	5.25	119.62	16		FALSE	High	Master Protein	A0A0H3NA74	UPF0502 protein YceH OS=Salmonella typhimurium (strain SL1344) OX=216597 GN=yceH PE=3 SV=1	0	155.253	80	17	24	17	1	215	24.1
FALSE	High	Master Protein	A0A0H3N7T4	Chaperone protein Skp OS=Salmonella typhimurium (strain SL1344) OX=216597 GN=hlpA PE=3 SV=1	0	4.758	7	1	1	1	1	161	17.9	9.76	1.94	1		FALSE	High	Master Protein	A0A0H3NIW1	Anti-FlhC(2)FlhD(4) factor YdiV OS=Salmonella typhimurium (strain SL1344) OX=216597 GN=yhjK PE=3 SV=1	0	155.04	67	30	47	30	1	639	72	6.2	83.61	28		FALSE	High	Master Protein	A0A0H3NIW1	Anti-FlhC(2)FlhD(4) factor YdiV OS=Salmonella typhimurium (strain SL1344) OX=216597 GN=yhjK PE=3 SV=1	0	155.04	67	30	37	30	1	639	72
FALSE	High	Master Protein	A0A0H3NIK6	ATP phosphoribosyltransferase OS=Salmonella typhimurium (strain SL1344) OX=216597 GN=hisG PE=3 SV=1	0	4.714	11	2	2	2	1	299	33.2	5.63	1.87	2		FALSE	High	Master Protein	A0A0H3NDD7	Peptide ABC transporter ATP-binding protein SapF OS=Salmonella typhimurium (strain SL1344) OX=216597 GN=sapF PE=4 SV=1	0	155.017	74	14	22	14	1	268	30.7	9.48	63.45	11		FALSE	High	Master Protein	A0A0H3NDD7	Peptide ABC transporter ATP-binding protein SapF OS=Salmonella typhimurium (strain SL1344) OX=216597 GN=sapF PE=4 SV=1	0	155.017	74	14	25	14	1	268	30.7
FALSE	High	Master Protein	A0A0H3NJA9	UPF0194 membrane protein YbhG OS=Salmonella typhimurium (strain SL1344) OX=216597 GN=hlyD PE=3 SV=1	0	4.677	7	2	2	2	1	331	36.3	6.06	0	2		FALSE	High	Master Protein	A0A0H3NLU9	6-phospho-beta-glucosidase OS=Salmonella typhimurium (strain SL1344) OX=216597 GN=bglA PE=3 SV=1	0	154.826	69	25	41	25	1	477	55.1	6.05	98.18	23		FALSE	High	Master Protein	A0A0H3NLU9	6-phospho-beta-glucosidase OS=Salmonella typhimurium (strain SL1344) OX=216597 GN=bglA PE=3 SV=1	0	154.826	69	25	25	25	1	477	55.1
FALSE	High	Master Protein	A0A0H3NEE0	Chaperone protein HscA OS=Salmonella typhimurium (strain SL1344) OX=216597 GN=hscA PE=3 SV=1	0	4.671	5	3	3	3	1	616	65.6	5.43	0	3		FALSE	High	Master Protein	A0A0H3NJB8	PglZ domain-containing protein OS=Salmonella typhimurium (strain SL1344) OX=216597 GN=SL1344_4421 PE=4 SV=1	0	154.808	38	25	28	25	1	820	94.7	6.25	57.87	16		FALSE	High	Master Protein	A0A0H3NJB8	PglZ domain-containing protein OS=Salmonella typhimurium (strain SL1344) OX=216597 GN=SL1344_4421 PE=4 SV=1	0	154.808	38	25	39	25	1	820	94.7
FALSE	High	Master Protein	A0A0H3NBV8	S-(hydroxymethyl)glutathione dehydrogenase OS=Salmonella typhimurium (strain SL1344) OX=216597 GN=adhC PE=3 SV=1	0	4.618	6	2	2	2	1	372	39.2	6.38	1.93	2		FALSE	High	Master Protein	A0A0H3NIE9	Bacterioferritin OS=Salmonella typhimurium (strain SL1344) OX=216597 GN=bfr PE=3 SV=1	0	154.802	78	15	48	15	1	158	18.3	4.74	128.59	15		FALSE	High	Master Protein	A0A0H3NIE9	Bacterioferritin OS=Salmonella typhimurium (strain SL1344) OX=216597 GN=bfr PE=3 SV=1	0	154.802	78	15	18	15	1	158	18.3
FALSE	High	Master Protein	A0A0H3NFF1	Bifunctional glucose-1-phosphatase/inositol phosphatase OS=Salmonella typhimurium (strain SL1344) OX=216597 GN=agp PE=4 SV=1	0	4.569	10	3	3	3	1	413	45.5	7.08	0	3		FALSE	High	Master Protein	A0A0H3NKB7	NAD-dependent protein deacylase OS=Salmonella typhimurium (strain SL1344) OX=216597 GN=cobB PE=3 SV=1	0	154.244	56	14	36	14	1	273	31.1	7.39	102.97	13		FALSE	High	Master Protein	A0A0H3NKB7	NAD-dependent protein deacylase OS=Salmonella typhimurium (strain SL1344) OX=216597 GN=cobB PE=3 SV=1	0	154.244	56	14	32	14	1	273	31.1
FALSE	High	Master Protein	A0A0H3NN86	CDP-6-deoxy-delta-3,4-glucoseen reductase OS=Salmonella typhimurium (strain SL1344) OX=216597 GN=rfbI PE=4 SV=1	0	4.562	3	1	1	1	1	330	36.6	5.62	0	1		FALSE	High	Master Protein	A0A0H3N7Q4	ATP-dependent helicase HrpB OS=Salmonella typhimurium (strain SL1344) OX=216597 GN=hrpB PE=4 SV=1	0	154.13	45	30	35	30	1	824	90.8	8.68	55.94	21		FALSE	High	Master Protein	A0A0H3N7Q4	ATP-dependent helicase HrpB OS=Salmonella typhimurium (strain SL1344) OX=216597 GN=hrpB PE=4 SV=1	0	154.13	45	30	42	30	1	824	90.8
FALSE	High	Master Protein	A0A0H3NPL5	Exopolyphosphatase OS=Salmonella typhimurium (strain SL1344) OX=216597 GN=ppx PE=3 SV=1	0	4.555	5	2	2	2	1	513	58.1	7.88	0	2		FALSE	High	Master Protein	A0A0H3NMI2	Catabolite activator protein OS=Salmonella typhimurium (strain SL1344) OX=216597 GN=crp PE=4 SV=1	0	153.985	62	17	68	17	1	210	23.6	8.25	157.48	17		FALSE	High	Master Protein	A0A0H3NMI2	Catabolite activator protein OS=Salmonella typhimurium (strain SL1344) OX=216597 GN=crp PE=4 SV=1	0	153.985	62	17	50	17	1	210	23.6
FALSE	High	Master Protein	A0A0H3NGY1	DNA-binding dual transcriptional regulator OmpR OS=Salmonella typhimurium (strain SL1344) OX=216597 GN=ompR PE=3 SV=1	0	4.545	13	2	2	2	1	239	27.3	6.39	1.66	2		FALSE	High	Master Protein	A0A0H3NJQ6	Chromosome partition protein MukF OS=Salmonella typhimurium (strain SL1344) OX=216597 GN=mukF PE=3 SV=1	0	153.925	69	24	40	24	1	440	50.4	4.94	83.7	23		FALSE	High	Master Protein	A0A0H3NJQ6	Chromosome partition protein MukF OS=Salmonella typhimurium (strain SL1344) OX=216597 GN=mukF PE=3 SV=1	0	153.925	69	24	28	24	1	440	50.4
FALSE	High	Master Protein	A0A0H3N9Z7	Aldo/keto reductase OS=Salmonella typhimurium (strain SL1344) OX=216597 GN=yajO PE=4 SV=1	0	4.513	7	2	2	2	1	324	36.1	5.48	0	2		FALSE	High	Master Protein	A0A0H3NM53	Formate C-acetyltransferase OS=Salmonella typhimurium (strain SL1344) OX=216597 GN=tdcE PE=3 SV=1	0	153.797	51	26	28	23	1	764	85.8	5.91	55.4	14		FALSE	High	Master Protein	A0A0H3NM53	Formate C-acetyltransferase OS=Salmonella typhimurium (strain SL1344) OX=216597 GN=tdcE PE=3 SV=1	0	153.797	51	26	50	23	1	764	85.8
FALSE	High	Master Protein	A0A0H3N8A6	Sec translocon accessory complex subunit YajC OS=Salmonella typhimurium (strain SL1344) OX=216597 GN=yajC PE=3 SV=1	0	4.504	12	1	2	1	1	110	11.8	9.58	4.19	1		FALSE	High	Master Protein	A0A0H3NAI1	Hypothetical lysR-family transcriptional regulator OS=Salmonella typhimurium (strain SL1344) OX=216597 GN=ybdO PE=3 SV=1	0	153.765	61	16	8	16	1	300	34.4	7.58	21.73	4		FALSE	High	Master Protein	A0A0H3NAI1	Hypothetical lysR-family transcriptional regulator OS=Salmonella typhimurium (strain SL1344) OX=216597 GN=ybdO PE=3 SV=1	0	153.765	61	16	31	16	1	300	34.4
FALSE	High	Master Protein	A0A0H3NGY0	HAMP domain-containing protein OS=Salmonella typhimurium (strain SL1344) OX=216597 GN=trg PE=4 SV=1	0	4.503	4	2	2	2	1	541	58.3	6.27	0	2		FALSE	High	Master Protein	A0A0H3NKE9	Sulfurtransferase OS=Salmonella typhimurium (strain SL1344) OX=216597 GN=sseA PE=4 SV=1	0	153.704	54	15	56	15	1	280	30.8	4.87	118.91	15		FALSE	High	Master Protein	A0A0H3NKE9	Sulfurtransferase OS=Salmonella typhimurium (strain SL1344) OX=216597 GN=sseA PE=4 SV=1	0	153.704	54	15	38	15	1	280	30.8
FALSE	High	Master Protein	A0A0H3NKU4	Cytoplasmic protein OS=Salmonella typhimurium (strain SL1344) OX=216597 GN=orf245 PE=4 SV=1	0	4.481	9	2	2	2	1	245	27.4	5.25	0	2		FALSE	High	Master Protein	A0A0H3NPC7	Dyp-type peroxidase OS=Salmonella typhimurium (strain SL1344) OX=216597 GN=SL1344_2409 PE=4 SV=1	0	153.301	64	18	20	18	1	299	33	5.8	40.93	10		FALSE	High	Master Protein	A0A0H3NPC7	Dyp-type peroxidase OS=Salmonella typhimurium (strain SL1344) OX=216597 GN=SL1344_2409 PE=4 SV=1	0	153.301	64	18	51	18	1	299	33
FALSE	High	Master Protein	A0A0H3N8B1	6,7-dimethyl-8-ribityllumazine synthase OS=Salmonella typhimurium (strain SL1344) OX=216597 GN=ribH PE=3 SV=1	0	4.464	12	2	2	2	1	156	16	5.24	3.25	2		FALSE	High	Master Protein	A0A0H3NSU0	50S ribosomal protein L2 OS=Salmonella typhimurium (strain SL1344) OX=216597 GN=rplB PE=3 SV=1	0	153.149	61	19	89	19	1	273	29.8	10.93	197.78	15		FALSE	High	Master Protein	A0A0H3NSU0	50S ribosomal protein L2 OS=Salmonella typhimurium (strain SL1344) OX=216597 GN=rplB PE=3 SV=1	0	153.149	61	19	99	19	1	273	29.8
FALSE	High	Master Protein	A0A0H3NBE1	Hypothetical two-component response regulator OS=Salmonella typhimurium (strain SL1344) OX=216597 GN=rstA PE=4 SV=1	0	4.464	9	2	2	2	1	243	27.2	6.02	1.64	2		FALSE	High	Master Protein	A0A0H3NI56	Galactarate dehydratase (L-threo-forming) OS=Salmonella typhimurium (strain SL1344) OX=216597 GN=garD PE=3 SV=1	0	153.125	55	22	18	22	1	523	56.3	5.92	41.95	15		FALSE	High	Master Protein	A0A0H3NI56	Galactarate dehydratase (L-threo-forming) OS=Salmonella typhimurium (strain SL1344) OX=216597 GN=garD PE=3 SV=1	0	153.125	55	22	31	22	1	523	56.3
FALSE	High	Master Protein	A0A0H3NGF4	Arabinose 5-phosphate isomerase OS=Salmonella typhimurium (strain SL1344) OX=216597 GN=yrbH PE=3 SV=1	0	4.437	5	1	1	1	1	328	35	6.64	0	1		FALSE	High	Master Protein	A0A0H3NFY5	Bifunctional glutathionylspermidine amidase/synthase OS=Salmonella typhimurium (strain SL1344) OX=216597 GN=gsp PE=3 SV=1	0	153.055	50	22	45	22	1	618	70.2	5.16	105.48	22		FALSE	High	Master Protein	A0A0H3NFY5	Bifunctional glutathionylspermidine amidase/synthase OS=Salmonella typhimurium (strain SL1344) OX=216597 GN=gsp PE=3 SV=1	0	153.055	50	22	28	22	1	618	70.2
FALSE	High	Master Protein	A0A0H3NMD7	Large-conductance mechanosensitive channel OS=Salmonella typhimurium (strain SL1344) OX=216597 GN=mscL PE=3 SV=1	0	4.429	12	2	2	2	1	137	15.1	7.25	0	2		FALSE	High	Master Protein	A0A0H3NL87	Dipeptidyl carboxypeptidase II OS=Salmonella typhimurium (strain SL1344) OX=216597 GN=dcp PE=3 SV=1	0	153.034	44	20	47	20	1	680	77.2	5.44	127.2	20		FALSE	High	Master Protein	A0A0H3NL87	Dipeptidyl carboxypeptidase II OS=Salmonella typhimurium (strain SL1344) OX=216597 GN=dcp PE=3 SV=1	0	153.034	44	20	25	20	1	680	77.2
FALSE	High	Master Protein	A0A0H3NHE5	Glycerol-3-phosphate dehydrogenase [NAD(P)+] OS=Salmonella typhimurium (strain SL1344) OX=216597 GN=gpsA PE=3 SV=1	0	4.424	8	2	3	2	1	339	36.3	6.8	0	2		FALSE	High	Master Protein	A0A0H3NEN0	Bifunctional chorismate mutase/prephenate dehydratase OS=Salmonella typhimurium (strain SL1344) OX=216597 GN=pheA PE=4 SV=1	0	152.87	61	17	48	17	1	386	42.8	6.7	126.36	16		FALSE	High	Master Protein	A0A0H3NEN0	Bifunctional chorismate mutase/prephenate dehydratase OS=Salmonella typhimurium (strain SL1344) OX=216597 GN=pheA PE=4 SV=1	0	152.87	61	17	39	17	1	386	42.8
FALSE	High	Master Protein	A0A0H3NS38	Aerotaxis receptor protein OS=Salmonella typhimurium (strain SL1344) OX=216597 GN=aer PE=4 SV=1	0	4.419	6	2	2	1	1	506	55	7.02	1.66	2		FALSE	High	Master Protein	A0A0H3NH20	Aspartate-semialdehyde dehydrogenase OS=Salmonella typhimurium (strain SL1344) OX=216597 GN=asd PE=3 SV=1	0	152.706	67	16	48	16	1	368	40.1	5.58	152.33	16		FALSE	High	Master Protein	A0A0H3NH20	Aspartate-semialdehyde dehydrogenase OS=Salmonella typhimurium (strain SL1344) OX=216597 GN=asd PE=3 SV=1	0	152.706	67	16	12	16	1	368	40.1
FALSE	High	Master Protein	A0A0H3NVY3	30S ribosomal protein S6 OS=Salmonella typhimurium (strain SL1344) OX=216597 GN=rpsF PE=3 SV=1	0	4.409	11	2	3	2	1	131	15.2	5.39	4.1	2		FALSE	High	Master Protein	A0A0H3NN98	Bifunctional protein GlmU OS=Salmonella typhimurium (strain SL1344) OX=216597 GN=glmU PE=3 SV=1	0	152.648	58	19	44	19	1	456	49.2	6.71	119.74	18		FALSE	High	Master Protein	A0A0H3NN98	Bifunctional protein GlmU OS=Salmonella typhimurium (strain SL1344) OX=216597 GN=glmU PE=3 SV=1	0	152.648	58	19	33	19	1	456	49.2
FALSE	High	Master Protein	A0A0H3NEE2	Pyridoxine 5'-phosphate synthase OS=Salmonella typhimurium (strain SL1344) OX=216597 GN=pdxJ PE=3 SV=1	0	4.4	4	1	1	1	1	243	26.3	6.06	2.54	1		FALSE	High	Master Protein	A0A0H3NH31	Lipoprotein NlpD OS=Salmonella typhimurium (strain SL1344) OX=216597 GN=nlpD PE=4 SV=1	0	152.395	74	15	29	15	1	377	39.6	9.52	98.18	12		FALSE	High	Master Protein	A0A0H3NH31	Lipoprotein NlpD OS=Salmonella typhimurium (strain SL1344) OX=216597 GN=nlpD PE=4 SV=1	0	152.395	74	15	42	15	1	377	39.6
FALSE	High	Master Protein	A0A0H3NAW2	Cysteine desulfurase OS=Salmonella typhimurium (strain SL1344) OX=216597 GN=sufS PE=3 SV=1	0	4.396	5	2	2	2	1	406	44.5	6.48	0	2		FALSE	High	Master Protein	A0A0H3NCL7	Cytosine-specific methyltransferase OS=Salmonella typhimurium (strain SL1344) OX=216597 GN=dcm PE=3 SV=1	0	152.244	55	21	18	21	1	476	54.1	8.02	29.34	12		FALSE	High	Master Protein	A0A0H3NCL7	Cytosine-specific methyltransferase OS=Salmonella typhimurium (strain SL1344) OX=216597 GN=dcm PE=3 SV=1	0	152.244	55	21	41	21	1	476	54.1
FALSE	High	Master Protein	A0A0H3NVE4	Glycerol-3-phosphate acyltransferase OS=Salmonella typhimurium (strain SL1344) OX=216597 GN=plsB PE=3 SV=1	0	4.39	2	2	2	2	1	806	91.1	8.38	0	2		FALSE	High	Master Protein	A0A0H3NDA5	Esterase FrsA OS=Salmonella typhimurium (strain SL1344) OX=216597 GN=frsA PE=3 SV=1	0	151.62	63	24	60	24	1	414	47.1	7.31	124.97	23		FALSE	High	Master Protein	A0A0H3NDA5	Esterase FrsA OS=Salmonella typhimurium (strain SL1344) OX=216597 GN=frsA PE=3 SV=1	0	151.62	63	24	46	24	1	414	47.1
FALSE	High	Master Protein	A0A0H3NM92	Lipopolysaccharide export system ATP-binding protein LptB OS=Salmonella typhimurium (strain SL1344) OX=216597 GN=yhbG PE=3 SV=1	0	4.389	6	1	1	1	1	241	26.8	5.99	0	1		FALSE	High	Master Protein	A0A0H3NC08	Peptide ABC transporter substrate-binding protein OS=Salmonella typhimurium (strain SL1344) OX=216597 GN=mppA PE=4 SV=1	0	151.506	59	24	57	24	1	537	59.8	7.91	124.66	24		FALSE	High	Master Protein	A0A0H3NC08	Peptide ABC transporter substrate-binding protein OS=Salmonella typhimurium (strain SL1344) OX=216597 GN=mppA PE=4 SV=1	0	151.506	59	24	18	24	1	537	59.8
FALSE	High	Master Protein	E1WAU5	Translocation and assembly module subunit TamB OS=Salmonella typhimurium (strain SL1344) OX=216597 GN=tamB PE=3 SV=1	0	4.384	1	1	1	1	1	1259	136.1	5.48	1.66	1		FALSE	High	Master Protein	A0A0H3NQW9	Carbamoyltransferase HypF OS=Salmonella typhimurium (strain SL1344) OX=216597 GN=hydA PE=3 SV=1	0	151.248	41	22	32	22	1	746	81.1	6.55	67.29	16		FALSE	High	Master Protein	A0A0H3NQW9	Carbamoyltransferase HypF OS=Salmonella typhimurium (strain SL1344) OX=216597 GN=hydA PE=3 SV=1	0	151.248	41	22	53	22	1	746	81.1
FALSE	High	Master Protein	A0A0H3NC52	Hypothetical oxidoreductase OS=Salmonella typhimurium (strain SL1344) OX=216597 GN=yciK PE=4 SV=1	0	4.364	11	2	2	2	1	253	28.1	7.46	0	2		FALSE	High	Master Protein	A0A0H3NNT6	Autoinducer 2-binding protein LsrB OS=Salmonella typhimurium (strain SL1344) OX=216597 GN=yneA PE=3 SV=1	0	151.073	65	16	69	16	1	340	36.7	6.93	209.48	16		FALSE	High	Master Protein	A0A0H3NNT6	Autoinducer 2-binding protein LsrB OS=Salmonella typhimurium (strain SL1344) OX=216597 GN=yneA PE=3 SV=1	0	151.073	65	16	25	16	1	340	36.7
FALSE	High	Master Protein	A0A0H3NDW9	Phospholipid-binding lipoprotein MlaA OS=Salmonella typhimurium (strain SL1344) OX=216597 GN=vacJ PE=3 SV=1	0	4.358	8	2	2	2	1	251	28.2	5.27	1.68	2		FALSE	High	Master Protein	A0A0H3NVH0	Ig-like domain repeat protein OS=Salmonella typhimurium (strain SL1344) OX=216597 GN=siiE PE=4 SV=1	0	150.803	9	35	20	35	1	5559	594.5	4.46	37.66	13		FALSE	High	Master Protein	A0A0H3NVH0	Ig-like domain repeat protein OS=Salmonella typhimurium (strain SL1344) OX=216597 GN=siiE PE=4 SV=1	0	150.803	9	35	38	35	1	5559	594.5
FALSE	High	Master Protein	A0A0H3NC41	Fatty acid metabolism regulator protein OS=Salmonella typhimurium (strain SL1344) OX=216597 GN=fadR PE=3 SV=1	0	4.354	8	2	2	2	1	239	27	7.08	0	2		FALSE	High	Master Protein	A0A0H3NEW2	Macrolide export ATP-binding/permease protein MacB OS=Salmonella typhimurium (strain SL1344) OX=216597 GN=ybjZ PE=3 SV=1	0	150.759	45	24	29	24	1	648	70.7	7.88	65.54	20		FALSE	High	Master Protein	A0A0H3NEW2	Macrolide export ATP-binding/permease protein MacB OS=Salmonella typhimurium (strain SL1344) OX=216597 GN=ybjZ PE=3 SV=1	0	150.759	45	24	45	24	1	648	70.7
FALSE	High	Master Protein	A0A0H3NBF5	Malto-oligosyltrehalose trehalohydrolase OS=Salmonella typhimurium (strain SL1344) OX=216597 GN=treZ PE=3 SV=1	0	4.237	3	2	2	2	1	594	65.7	5.54	0	2		FALSE	High	Master Protein	A0A0H3N8M9	2-methylisocitrate lyase OS=Salmonella typhimurium (strain SL1344) OX=216597 GN=prpB PE=3 SV=1	0	150.436	71	15	55	15	1	295	32	6.16	167.42	15		FALSE	High	Master Protein	A0A0H3N8M9	2-methylisocitrate lyase OS=Salmonella typhimurium (strain SL1344) OX=216597 GN=prpB PE=3 SV=1	0	150.436	71	15	17	15	1	295	32
FALSE	High	Master Protein	A0A0H3NCR9	YecA family protein OS=Salmonella typhimurium (strain SL1344) OX=216597 GN=yecA PE=4 SV=1	0	4.234	7	1	1	1	1	221	25.1	4.73	0	1		FALSE	High	Master Protein	A0A0H3NC78	ABC transporter ATP-binding protein OS=Salmonella typhimurium (strain SL1344) OX=216597 GN=oppD PE=4 SV=1	0	150.151	77	19	52	19	1	335	36.8	6.16	117.92	19		FALSE	High	Master Protein	A0A0H3NC78	ABC transporter ATP-binding protein OS=Salmonella typhimurium (strain SL1344) OX=216597 GN=oppD PE=4 SV=1	0	150.151	77	19	33	19	1	335	36.8
FALSE	High	Master Protein	A0A0H3NHN7	Beta sliding clamp OS=Salmonella typhimurium (strain SL1344) OX=216597 GN=dnaN PE=3 SV=1	0	4.232	7	2	2	2	1	366	40.5	5.39	0	2		FALSE	High	Master Protein	A0A0H3NDW9	Phospholipid-binding lipoprotein MlaA OS=Salmonella typhimurium (strain SL1344) OX=216597 GN=vacJ PE=3 SV=1	0	149.878	73	11	25	11	1	251	28.2	5.27	60.7	8		FALSE	High	Master Protein	A0A0H3NDW9	Phospholipid-binding lipoprotein MlaA OS=Salmonella typhimurium (strain SL1344) OX=216597 GN=vacJ PE=3 SV=1	0	149.878	73	11	53	11	1	251	28.2
FALSE	High	Master Protein	A0A0H3NV32	Glycerol dehydrogenase OS=Salmonella typhimurium (strain SL1344) OX=216597 GN=gldA PE=3 SV=1	0	4.229	6	2	2	2	1	367	38.7	4.96	1.77	2		FALSE	High	Master Protein	E1WAC0	Transcriptional regulator HilD OS=Salmonella typhimurium (strain SL1344) OX=216597 GN=hilD PE=4 SV=1	0	149.804	51	14	15	14	1	309	35.2	8.66	27.16	6		FALSE	High	Master Protein	E1WAC0	Transcriptional regulator HilD OS=Salmonella typhimurium (strain SL1344) OX=216597 GN=hilD PE=4 SV=1	0	149.804	51	14	48	14	1	309	35.2
FALSE	High	Master Protein	A0A0H3NSC0	GTPase Obg OS=Salmonella typhimurium (strain SL1344) OX=216597 GN=obgE PE=3 SV=1	0	4.218	4	1	1	1	1	390	43.1	4.93	0	1		FALSE	High	Master Protein	A0A0H3NXF0	ParA family protein OS=Salmonella typhimurium (strain SL1344) OX=216597 GN=parA PE=4 SV=1	0	149.51	58	17	38	17	1	401	44.5	5.95	83.59	14		FALSE	High	Master Protein	A0A0H3NXF0	ParA family protein OS=Salmonella typhimurium (strain SL1344) OX=216597 GN=parA PE=4 SV=1	0	149.51	58	17	46	17	1	401	44.5
FALSE	High	Master Protein	A0A0H3NNV1	ATP-dependent protease subunit HslV OS=Salmonella typhimurium (strain SL1344) OX=216597 GN=hslV PE=2 SV=1	0	4.211	6	1	1	1	1	176	19	6.39	2.17	1		FALSE	High	Master Protein	A0A0H3NDF6	Delta-aminolevulinic acid dehydratase OS=Salmonella typhimurium (strain SL1344) OX=216597 GN=hemB PE=3 SV=1	0	149.463	61	15	26	15	1	324	35.5	5.29	72.43	11		FALSE	High	Master Protein	A0A0H3NDF6	Delta-aminolevulinic acid dehydratase OS=Salmonella typhimurium (strain SL1344) OX=216597 GN=hemB PE=3 SV=1	0	149.463	61	15	21	15	1	324	35.5
FALSE	High	Master Protein	A0A0H3NHS8	Branched-chain-amino-acid aminotransferase OS=Salmonella typhimurium (strain SL1344) OX=216597 GN=ilvE PE=3 SV=1	0	4.207	14	3	3	3	1	309	34	5.85	0	3		FALSE	High	Master Protein	A0A0H3NIS3	Carbon starvation protein A OS=Salmonella typhimurium (strain SL1344) OX=216597 GN=cstAa PE=3 SV=1	0	149.16	19	13	49	13	1	701	75	7.9	138.64	13		FALSE	High	Master Protein	A0A0H3NIS3	Carbon starvation protein A OS=Salmonella typhimurium (strain SL1344) OX=216597 GN=cstAa PE=3 SV=1	0	149.16	19	13	49	13	1	701	75
FALSE	High	Master Protein	A0A0H3NN60	Small heat shock protein IbpA OS=Salmonella typhimurium (strain SL1344) OX=216597 GN=hslT PE=3 SV=1	0	4.176	14	2	2	2	1	139	16	5.31	1.72	2		FALSE	High	Master Protein	A0A0H3NEY2	ATPase OS=Salmonella typhimurium (strain SL1344) OX=216597 GN=SL1344_2730 PE=4 SV=1	0	148.942	61	25	43	25	1	427	49.8	5.6	86.6	19		FALSE	High	Master Protein	A0A0H3NEY2	ATPase OS=Salmonella typhimurium (strain SL1344) OX=216597 GN=SL1344_2730 PE=4 SV=1	0	148.942	61	25	52	25	1	427	49.8
FALSE	High	Master Protein	A0A0H3NL17	Magnesium-transporting ATPase, P-type 1 OS=Salmonella typhimurium (strain SL1344) OX=216597 GN=mgtA PE=3 SV=1	0	4.164	3	2	2	1	1	902	99.7	6.62	0	2		FALSE	High	Master Protein	A0A0H3N866	Pyrroline-5-carboxylate reductase OS=Salmonella typhimurium (strain SL1344) OX=216597 GN=proC PE=3 SV=1	0	148.74	50	11	37	11	1	269	28	6.54	104.51	11		FALSE	High	Master Protein	A0A0H3N866	Pyrroline-5-carboxylate reductase OS=Salmonella typhimurium (strain SL1344) OX=216597 GN=proC PE=3 SV=1	0	148.74	50	11	27	11	1	269	28
FALSE	High	Master Protein	A0A0H3NGD3	Protein-export membrane protein SecG OS=Salmonella typhimurium (strain SL1344) OX=216597 GN=secG PE=3 SV=1	0	4.162	11	1	1	1	1	110	11.4	6.6	0	1		FALSE	High	Master Protein	A0A0H3NPN9	3'(2'),5'-bisphosphate nucleotidase CysQ OS=Salmonella typhimurium (strain SL1344) OX=216597 GN=cysQ PE=3 SV=1	0	148.261	79	14	38	14	1	246	27.5	5.62	114.79	14		FALSE	High	Master Protein	A0A0H3NPN9	3'(2'),5'-bisphosphate nucleotidase CysQ OS=Salmonella typhimurium (strain SL1344) OX=216597 GN=cysQ PE=3 SV=1	0	148.261	79	14	14	14	1	246	27.5
FALSE	High	Master Protein	A0A0H3NFX6	Exodeoxyribonuclease III OS=Salmonella typhimurium (strain SL1344) OX=216597 GN=xthA PE=3 SV=1	0	4.16	7	2	2	2	1	268	30.8	6.65	0	2		FALSE	High	Master Protein	A0A0H3ND89	Exodeoxyribonuclease I OS=Salmonella typhimurium (strain SL1344) OX=216597 GN=sbcB PE=4 SV=1	0	148.185	53	18	49	18	1	476	54.5	5.81	96.14	17		FALSE	High	Master Protein	A0A0H3ND89	Exodeoxyribonuclease I OS=Salmonella typhimurium (strain SL1344) OX=216597 GN=sbcB PE=4 SV=1	0	148.185	53	18	30	18	1	476	54.5
FALSE	High	Master Protein	A0A0H3NAD6	3-hydroxydecanoyl-[acyl-carrier-protein] dehydratase OS=Salmonella typhimurium (strain SL1344) OX=216597 GN=fabA PE=3 SV=1	0	4.136	15	2	2	2	1	172	19	6.79	1.62	2		FALSE	High	Master Protein	A0A0H3NTL9	SelB translation factor OS=Salmonella typhimurium (strain SL1344) OX=216597 GN=selB PE=4 SV=1	0	148.033	46	22	45	22	1	616	68.6	6.95	123.38	22		FALSE	High	Master Protein	A0A0H3NTL9	SelB translation factor OS=Salmonella typhimurium (strain SL1344) OX=216597 GN=selB PE=4 SV=1	0	148.033	46	22	33	22	1	616	68.6
FALSE	High	Master Protein	A0A0H3NPH5	Elongation factor P OS=Salmonella typhimurium (strain SL1344) OX=216597 GN=efp PE=3 SV=1	0	4.096	6	1	1	1	1	188	20.6	5.02	0	1		FALSE	High	Master Protein	A0A0H3NWG0	Peptide chain release factor 3 OS=Salmonella typhimurium (strain SL1344) OX=216597 GN=prfC PE=3 SV=1	0	147.606	40	19	36	19	1	529	59.5	5.8	103.99	14		FALSE	High	Master Protein	A0A0H3NWG0	Peptide chain release factor 3 OS=Salmonella typhimurium (strain SL1344) OX=216597 GN=prfC PE=3 SV=1	0	147.606	40	19	38	19	1	529	59.5
FALSE	High	Master Protein	A0A0H3NPX0	BREX system P-loop protein BrxC OS=Salmonella typhimurium (strain SL1344) OX=216597 GN=brxC PE=4 SV=1	0	4.093	2	2	2	2	1	1213	139.1	5.77	0	2		FALSE	High	Master Protein	A0A0H3NUN6	Coproporphyrinogen-III oxidase OS=Salmonella typhimurium (strain SL1344) OX=216597 GN=hemN PE=3 SV=1	0	147.491	41	19	32	19	1	457	52.8	6.04	88.02	17		FALSE	High	Master Protein	A0A0H3NUN6	Coproporphyrinogen-III oxidase OS=Salmonella typhimurium (strain SL1344) OX=216597 GN=hemN PE=3 SV=1	0	147.491	41	19	28	19	1	457	52.8
FALSE	High	Master Protein	A0A0H3NBT6	Inner membrane protein YccF OS=Salmonella typhimurium (strain SL1344) OX=216597 GN=yccF PE=4 SV=1	0	4.092	7	1	1	1	1	148	16.4	9.63	1.83	1		FALSE	High	Master Protein	A0A0H3N8W7	LPS-assembly lipoprotein LptE OS=Salmonella typhimurium (strain SL1344) OX=216597 GN=rlpB PE=3 SV=1	0	147.357	50	11	24	11	1	196	21.4	6.57	81.92	8		FALSE	High	Master Protein	A0A0H3N8W7	LPS-assembly lipoprotein LptE OS=Salmonella typhimurium (strain SL1344) OX=216597 GN=rlpB PE=3 SV=1	0	147.357	50	11	48	11	1	196	21.4
FALSE	High	Master Protein	A0A0H3NDV8	Peptidyl-prolyl cis-trans isomerase OS=Salmonella typhimurium (strain SL1344) OX=216597 GN=ppiB PE=3 SV=1	0	4.091	13	2	2	2	1	164	18.1	5.8	1.66	2		FALSE	High	Master Protein	A0A0H3NIA1	Stringent starvation protein A OS=Salmonella typhimurium (strain SL1344) OX=216597 GN=sspA PE=3 SV=1	0	147.305	66	12	58	12	1	212	24.2	5.34	162.06	12		FALSE	High	Master Protein	A0A0H3NIA1	Stringent starvation protein A OS=Salmonella typhimurium (strain SL1344) OX=216597 GN=sspA PE=3 SV=1	0	147.305	66	12	25	12	1	212	24.2
FALSE	High	Master Protein	A0A0H3NU03	DUF202 domain-containing protein OS=Salmonella typhimurium (strain SL1344) OX=216597 GN=yidH PE=4 SV=1	0	4.084	13	2	2	2	1	115	12.8	8.79	0	2		FALSE	High	Master Protein	A0A0H3NEN6	Mannose-1-phosphate guanylyltransferase OS=Salmonella typhimurium (strain SL1344) OX=216597 GN=cpsB2 PE=3 SV=1	0	147.124	51	23	42	21	1	479	54	5.97	70.04	21		FALSE	High	Master Protein	A0A0H3NEN6	Mannose-1-phosphate guanylyltransferase OS=Salmonella typhimurium (strain SL1344) OX=216597 GN=cpsB2 PE=3 SV=1	0	147.124	51	23	43	21	1	479	54
FALSE	High	Master Protein	A0A0H3NGY2	Hypothetical transcription accessory protein OS=Salmonella typhimurium (strain SL1344) OX=216597 GN=yhgF PE=4 SV=1	0	4.079	3	2	2	2	1	775	84.8	6.13	0	2		FALSE	High	Master Protein	E1WIS2	Intracellular growth attenuator protein IgaA OS=Salmonella typhimurium (strain SL1344) OX=216597 GN=igaA PE=1 SV=1	0	146.803	35	23	39	23	1	710	79.3	5.92	113.42	21		FALSE	High	Master Protein	E1WIS2	Intracellular growth attenuator protein IgaA OS=Salmonella typhimurium (strain SL1344) OX=216597 GN=igaA PE=1 SV=1	0	146.803	35	23	46	23	1	710	79.3
FALSE	High	Master Protein	A0A0H3NGZ5	ATP-dependent RNA helicase HrpA OS=Salmonella typhimurium (strain SL1344) OX=216597 GN=hrpA PE=4 SV=1	0	4.069	2	2	2	2	1	1300	148.6	7.99	0	2		FALSE	High	Master Protein	A0A0H3P0A4	Aminoglycoside 3'-phosphotransferase OS=Salmonella typhimurium (strain SL1344) OX=216597 GN=aph(3'')-Ib PE=3 SV=1	0	146.662	61	16	65	16	1	267	29.6	5.01	162.33	15		FALSE	High	Master Protein	A0A0H3P0A4	Aminoglycoside 3'-phosphotransferase OS=Salmonella typhimurium (strain SL1344) OX=216597 GN=aph(3'')-Ib PE=3 SV=1	0	146.662	61	16	54	16	1	267	29.6
FALSE	High	Master Protein	A0A0H3NJ13	Ferric uptake regulation protein OS=Salmonella typhimurium (strain SL1344) OX=216597 GN=fur PE=3 SV=1	0	4.032	9	1	1	1	1	150	17	5.96	1.69	1		FALSE	High	Master Protein	A0A0H3NDN3	ATP-dependent Clp protease proteolytic subunit OS=Salmonella typhimurium (strain SL1344) OX=216597 GN=clpP PE=3 SV=1	0	146.639	48	10	25	10	1	207	23.2	5.99	80.26	9		FALSE	High	Master Protein	A0A0H3NDN3	ATP-dependent Clp protease proteolytic subunit OS=Salmonella typhimurium (strain SL1344) OX=216597 GN=clpP PE=3 SV=1	0	146.639	48	10	14	10	1	207	23.2
FALSE	High	Master Protein	A0A0H3NJH7	Arginine ABC transporter substrate-binding protein OS=Salmonella typhimurium (strain SL1344) OX=216597 GN=artJ PE=3 SV=1	0	4.027	10	2	2	2	1	243	26.7	8.29	0	2		FALSE	High	Master Protein	A0A0H3NJ08	Anaerobic ribonucleoside-triphosphate reductase OS=Salmonella typhimurium (strain SL1344) OX=216597 GN=nrdD PE=4 SV=1	0	146.514	44	27	24	27	1	712	79.9	7.02	40.06	15		FALSE	High	Master Protein	A0A0H3NJ08	Anaerobic ribonucleoside-triphosphate reductase OS=Salmonella typhimurium (strain SL1344) OX=216597 GN=nrdD PE=4 SV=1	0	146.514	44	27	47	27	1	712	79.9
FALSE	High	Master Protein	A0A0H3NQP3	DUF2892 domain-containing protein OS=Salmonella typhimurium (strain SL1344) OX=216597 GN=ygaP PE=4 SV=1	0	4.023	24	3	3	3	1	175	18.6	8.05	0	3		FALSE	High	Master Protein	A0A0H3NCE6	Protein-glutamate methylesterase/protein-glutamine glutaminase OS=Salmonella typhimurium (strain SL1344) OX=216597 GN=cheB PE=3 SV=1	0	146.413	58	15	27	15	1	349	37.5	8.41	83.2	13		FALSE	High	Master Protein	A0A0H3NCE6	Protein-glutamate methylesterase/protein-glutamine glutaminase OS=Salmonella typhimurium (strain SL1344) OX=216597 GN=cheB PE=3 SV=1	0	146.413	58	15	31	15	1	349	37.5
FALSE	High	Master Protein	A0A0H3NCB2	2-dehydro-3-deoxy-phosphogluconate aldolase OS=Salmonella typhimurium (strain SL1344) OX=216597 GN=eda PE=3 SV=1	0	4.011	9	1	1	1	1	213	22.2	6.16	0	1		FALSE	High	Master Protein	A0A0H3NCT3	Lysine-N-methylase OS=Salmonella typhimurium (strain SL1344) OX=216597 GN=fliB PE=4 SV=1	0	146.325	52	20	28	20	1	401	45.4	7.84	53.49	14		FALSE	High	Master Protein	A0A0H3NCT3	Lysine-N-methylase OS=Salmonella typhimurium (strain SL1344) OX=216597 GN=fliB PE=4 SV=1	0	146.325	52	20	51	20	1	401	45.4
FALSE	High	Master Protein	A0A0H3NDN4	Acyloxyacyl hydrolase OS=Salmonella typhimurium (strain SL1344) OX=216597 GN=SL1344_2221 PE=4 SV=1	0	3.994	10	2	2	2	1	187	20.6	8.85	0	2		FALSE	High	Master Protein	A0A0H3NA56	Copper-exporting P-type ATPase CopA OS=Salmonella typhimurium (strain SL1344) OX=216597 GN=copA PE=3 SV=1	0	146.199	31	22	26	22	1	833	87.9	5.76	67.1	17		FALSE	High	Master Protein	A0A0H3NA56	Copper-exporting P-type ATPase CopA OS=Salmonella typhimurium (strain SL1344) OX=216597 GN=copA PE=3 SV=1	0	146.199	31	22	44	22	1	833	87.9
FALSE	High	Master Protein	A0A0H3NEZ1	D-galactose-binding periplasmic protein OS=Salmonella typhimurium (strain SL1344) OX=216597 GN=mglB PE=3 SV=1	0	3.982	5	1	2	1	1	332	35.8	6.2	1.86	1		FALSE	High	Master Protein	A0A0H3NI99	Fructose-like phosphotransferase enzyme IIA component OS=Salmonella typhimurium (strain SL1344) OX=216597 GN=ptsA PE=3 SV=1	0	146.174	42	24	9	24	1	833	92	5.58	16.94	7		FALSE	High	Master Protein	A0A0H3NI99	Fructose-like phosphotransferase enzyme IIA component OS=Salmonella typhimurium (strain SL1344) OX=216597 GN=ptsA PE=3 SV=1	0	146.174	42	24	37	24	1	833	92
FALSE	High	Master Protein	A0A0H3NJI8	L-allo-threonine aldolase OS=Salmonella typhimurium (strain SL1344) OX=216597 GN=ltaA PE=3 SV=1	0	3.974	8	2	2	2	1	333	36.3	7.05	0	2		FALSE	High	Master Protein	A0A0H3N9P8	Phospho-2-dehydro-3-deoxyheptonate aldolase OS=Salmonella typhimurium (strain SL1344) OX=216597 GN=aroG PE=3 SV=1	0	146.085	57	14	37	13	1	350	37.8	6.46	118.11	14		FALSE	High	Master Protein	A0A0H3N9P8	Phospho-2-dehydro-3-deoxyheptonate aldolase OS=Salmonella typhimurium (strain SL1344) OX=216597 GN=aroG PE=3 SV=1	0	146.085	57	14	28	13	1	350	37.8
FALSE	High	Master Protein	A0A0H3NHY1	Sec-independent protein translocase protein TatA OS=Salmonella typhimurium (strain SL1344) OX=216597 GN=tatA PE=3 SV=1	0	3.969	15	1	1	1	1	84	8.9	6.74	1.84	1		FALSE	High	Master Protein	A0A0H3NAB1	Sigma 54-associated DNA-binding protein OS=Salmonella typhimurium (strain SL1344) OX=216597 GN=SL1344_0559 PE=4 SV=1	0	145.835	37	28	16	28	1	909	102.1	6.67	31.89	10		FALSE	High	Master Protein	A0A0H3NAB1	Sigma 54-associated DNA-binding protein OS=Salmonella typhimurium (strain SL1344) OX=216597 GN=SL1344_0559 PE=4 SV=1	0	145.835	37	28	44	28	1	909	102.1
FALSE	High	Master Protein	A0A0H3NJP8	Integration host factor subunit beta OS=Salmonella typhimurium (strain SL1344) OX=216597 GN=himD PE=3 SV=1	0	3.962	20	2	2	2	1	94	10.6	9.35	0	2		FALSE	High	Master Protein	A0A0H3NDN5	1,4-dihydroxy-2-naphthoyl-CoA synthase OS=Salmonella typhimurium (strain SL1344) OX=216597 GN=menB PE=3 SV=1	0	145.809	58	12	29	12	1	285	31.7	5.92	80.69	11		FALSE	High	Master Protein	A0A0H3NDN5	1,4-dihydroxy-2-naphthoyl-CoA synthase OS=Salmonella typhimurium (strain SL1344) OX=216597 GN=menB PE=3 SV=1	0	145.809	58	12	31	12	1	285	31.7
FALSE	High	Master Protein	A0A0H3N9W0	Glutamine ABC transporter ATP-binding protein GlnQ OS=Salmonella typhimurium (strain SL1344) OX=216597 GN=glnQ PE=3 SV=1	0	3.953	14	2	2	2	1	240	26.7	6.74	0	2		FALSE	High	Master Protein	A0A0H3NE05	tRNA 5-methylaminomethyl-2-thiouridine biosynthesis bifunctional protein MnmC OS=Salmonella typhimurium (strain SL1344) OX=216597 GN=mnmC PE=3 SV=1	0	145.725	42	18	39	18	1	686	76	7.58	88.94	18		FALSE	High	Master Protein	A0A0H3NE05	tRNA 5-methylaminomethyl-2-thiouridine biosynthesis bifunctional protein MnmC OS=Salmonella typhimurium (strain SL1344) OX=216597 GN=mnmC PE=3 SV=1	0	145.725	42	18	27	18	1	686	76
FALSE	High	Master Protein	A0A0H3NIK9	1-(5-phosphoribosyl)-5-[(5-phosphoribosylamino)methylideneamino] imidazole-4-carboxamide isomerase OS=Salmonella typhimurium (strain SL1344) OX=216597 GN=hisA PE=3 SV=1	0	3.944	11	2	2	2	1	245	26.1	5.91	1.82	2		FALSE	High	Master Protein	A0A0H3NAQ9	Phosphofructokinase OS=Salmonella typhimurium (strain SL1344) OX=216597 GN=pfkB PE=3 SV=1	0	145.676	78	15	51	15	1	310	32.5	5.08	138.36	15		FALSE	High	Master Protein	A0A0H3NAQ9	Phosphofructokinase OS=Salmonella typhimurium (strain SL1344) OX=216597 GN=pfkB PE=3 SV=1	0	145.676	78	15	15	15	1	310	32.5
FALSE	High	Master Protein	A0A0H3NLV3	FAD-dependent 2-octaprenylphenol hydroxylase OS=Salmonella typhimurium (strain SL1344) OX=216597 GN=visC PE=3 SV=1	0	3.942	8	2	2	2	1	400	44	7.44	0	2		FALSE	High	Master Protein	A0A0H3N9Z7	Aldo/keto reductase OS=Salmonella typhimurium (strain SL1344) OX=216597 GN=yajO PE=4 SV=1	0	145.629	78	18	41	18	1	324	36.1	5.48	109.24	16		FALSE	High	Master Protein	A0A0H3N9Z7	Aldo/keto reductase OS=Salmonella typhimurium (strain SL1344) OX=216597 GN=yajO PE=4 SV=1	0	145.629	78	18	31	18	1	324	36.1
FALSE	High	Master Protein	A0A0H3NCZ9	UDP-3-O-(3-hydroxymyristoyl)glucosamine N-acyltransferase OS=Salmonella typhimurium (strain SL1344) OX=216597 GN=lpxD PE=3 SV=1	0	3.927	4	2	2	2	1	341	35.9	6.06	1.8	2		FALSE	High	Master Protein	A0A0H3NHP1	Membrane protein insertase YidC OS=Salmonella typhimurium (strain SL1344) OX=216597 GN=yidC PE=3 SV=1	0	145.61	36	15	30	15	1	548	61.6	8.31	96.09	13		FALSE	High	Master Protein	A0A0H3NHP1	Membrane protein insertase YidC OS=Salmonella typhimurium (strain SL1344) OX=216597 GN=yidC PE=3 SV=1	0	145.61	36	15	40	15	1	548	61.6
FALSE	High	Master Protein	A0A0H3NI93	Glyoxalase OS=Salmonella typhimurium (strain SL1344) OX=216597 GN=yhbL PE=3 SV=1	0	3.911	16	2	2	2	1	217	22.9	4.77	0	2		FALSE	High	Master Protein	A0A0H3NNY6	Bifunctional ligase/repressor BirA OS=Salmonella typhimurium (strain SL1344) OX=216597 GN=birA PE=3 SV=1	0	145.558	60	16	27	16	1	320	35.4	6.42	74.92	13		FALSE	High	Master Protein	A0A0H3NNY6	Bifunctional ligase/repressor BirA OS=Salmonella typhimurium (strain SL1344) OX=216597 GN=birA PE=3 SV=1	0	145.558	60	16	23	16	1	320	35.4
FALSE	High	Master Protein	A0A0H3NG37	Nitrogen regulatory protein P-II OS=Salmonella typhimurium (strain SL1344) OX=216597 GN=glnB PE=3 SV=1	0	3.906	15	2	2	2	1	112	12.4	5.34	0	2		FALSE	High	Master Protein	A0A0H3NIA5	Uncharacterized protein OS=Salmonella typhimurium (strain SL1344) OX=216597 GN=yhcB PE=4 SV=1	0	145.545	72	9	21	9	1	134	15.3	5.88	64.85	8		FALSE	High	Master Protein	A0A0H3NIA5	Uncharacterized protein OS=Salmonella typhimurium (strain SL1344) OX=216597 GN=yhcB PE=4 SV=1	0	145.545	72	9	32	9	1	134	15.3
FALSE	High	Master Protein	A0A0H3NKV9	Peptidyl-prolyl cis-trans isomerase OS=Salmonella typhimurium (strain SL1344) OX=216597 GN=fklB PE=3 SV=1	0	3.895	5	1	1	1	1	220	23.7	4.83	1.94	1		FALSE	High	Master Protein	A0A0H3NFA9	NADH-quinone oxidoreductase subunit I OS=Salmonella typhimurium (strain SL1344) OX=216597 GN=nuoI PE=3 SV=1	0	145.413	87	16	43	16	1	180	20.5	5.48	114.15	15		FALSE	High	Master Protein	A0A0H3NFA9	NADH-quinone oxidoreductase subunit I OS=Salmonella typhimurium (strain SL1344) OX=216597 GN=nuoI PE=3 SV=1	0	145.413	87	16	45	16	1	180	20.5
FALSE	High	Master Protein	A0A0H3NII4	Cation/acetate symporter ActP OS=Salmonella typhimurium (strain SL1344) OX=216597 GN=actP PE=3 SV=1	0	3.865	3	2	2	2	1	549	59	9.51	0	2		FALSE	High	Master Protein	A0A0H3ND08	Thiosulfate reductase OS=Salmonella typhimurium (strain SL1344) OX=216597 GN=phsA PE=3 SV=1	0	145.057	47	28	22	28	1	758	82.7	7.52	35.12	17		FALSE	High	Master Protein	A0A0H3ND08	Thiosulfate reductase OS=Salmonella typhimurium (strain SL1344) OX=216597 GN=phsA PE=3 SV=1	0	145.057	47	28	48	28	1	758	82.7
FALSE	High	Master Protein	A0A0H3NKZ4	Glutaredoxin OS=Salmonella typhimurium (strain SL1344) OX=216597 GN=ydhD PE=3 SV=1	0	3.863	11	1	1	1	1	115	12.9	4.84	0	1		FALSE	High	Master Protein	A0A0H3NB60	DUF1471 domain-containing protein OS=Salmonella typhimurium (strain SL1344) OX=216597 GN=ydgH PE=4 SV=1	0	144.936	60	15	35	15	1	314	33.9	9.33	98.58	13		FALSE	High	Master Protein	A0A0H3NB60	DUF1471 domain-containing protein OS=Salmonella typhimurium (strain SL1344) OX=216597 GN=ydgH PE=4 SV=1	0	144.936	60	15	28	15	1	314	33.9
FALSE	High	Master Protein	A0A0H3NAP1	Haemolysin-related protein OS=Salmonella typhimurium (strain SL1344) OX=216597 GN=ybeX PE=3 SV=1	0	3.862	5	2	2	2	1	292	33.3	4.7	1.74	2		FALSE	High	Master Protein	A0A0H3NK36	Fructose-1,6-bisphosphatase OS=Salmonella typhimurium (strain SL1344) OX=216597 GN=glpX PE=3 SV=1	0	144.843	63	23	50	23	1	336	35.6	5.49	109.09	22		FALSE	High	Master Protein	A0A0H3NK36	Fructose-1,6-bisphosphatase OS=Salmonella typhimurium (strain SL1344) OX=216597 GN=glpX PE=3 SV=1	0	144.843	63	23	35	23	1	336	35.6
FALSE	High	Master Protein	A0A0H3NDV9	Formate-dependent phosphoribosylglycinamide formyltransferase OS=Salmonella typhimurium (strain SL1344) OX=216597 GN=purT PE=3 SV=1	0	3.858	7	2	2	2	1	392	42.2	6.24	0	2		FALSE	High	Master Protein	A0A0H3NHQ3	S-adenosylmethionine synthase OS=Salmonella typhimurium (strain SL1344) OX=216597 GN=metK PE=3 SV=1	0	144.599	53	17	41	17	1	384	41.9	5.25	85.21	17		FALSE	High	Master Protein	A0A0H3NHQ3	S-adenosylmethionine synthase OS=Salmonella typhimurium (strain SL1344) OX=216597 GN=metK PE=3 SV=1	0	144.599	53	17	42	17	1	384	41.9
FALSE	High	Master Protein	A0A0H3NNB2	Aspartate--ammonia ligase OS=Salmonella typhimurium (strain SL1344) OX=216597 GN=asnA PE=3 SV=1	0	3.854	4	1	1	1	1	330	36.8	5.92	1.84	1		FALSE	High	Master Protein	A0A0H3NSA8	Argininosuccinate synthase OS=Salmonella typhimurium (strain SL1344) OX=216597 GN=argG PE=3 SV=1	0	144.563	64	23	34	23	1	447	49.7	5.54	68.61	21		FALSE	High	Master Protein	A0A0H3NSA8	Argininosuccinate synthase OS=Salmonella typhimurium (strain SL1344) OX=216597 GN=argG PE=3 SV=1	0	144.563	64	23	18	23	1	447	49.7
FALSE	High	Master Protein	A0A0H3NHU2	Acyl-coenzyme A dehydrogenase OS=Salmonella typhimurium (strain SL1344) OX=216597 GN=fadE PE=3 SV=1	0	3.848	3	2	2	2	1	814	89.2	7.94	0	2		FALSE	High	Master Protein	A0A0H3NBJ7	3-phosphoshikimate 1-carboxyvinyltransferase OS=Salmonella typhimurium (strain SL1344) OX=216597 GN=aroA PE=3 SV=1	0	144.494	52	19	42	19	1	427	46.1	6.7	100.32	19		FALSE	High	Master Protein	A0A0H3NBJ7	3-phosphoshikimate 1-carboxyvinyltransferase OS=Salmonella typhimurium (strain SL1344) OX=216597 GN=aroA PE=3 SV=1	0	144.494	52	19	39	19	1	427	46.1
FALSE	High	Master Protein	A0A0H3NE83	HAD-IIA family hydrolase OS=Salmonella typhimurium (strain SL1344) OX=216597 GN=nagD PE=4 SV=1	0	3.844	8	1	1	1	1	250	27.1	5.59	2.56	1		FALSE	High	Master Protein	A0A0H3NBC9	Hypothetical oxidoreductase OS=Salmonella typhimurium (strain SL1344) OX=216597 GN=ydgJ PE=4 SV=1	0	144.437	55	16	47	16	1	346	38.4	6.28	137.87	16		FALSE	High	Master Protein	A0A0H3NBC9	Hypothetical oxidoreductase OS=Salmonella typhimurium (strain SL1344) OX=216597 GN=ydgJ PE=4 SV=1	0	144.437	55	16	34	16	1	346	38.4
FALSE	High	Master Protein	A0A0H3NI81	UDP-N-acetylglucosamine 1-carboxyvinyltransferase OS=Salmonella typhimurium (strain SL1344) OX=216597 GN=murA PE=3 SV=1	0	3.82	5	2	2	2	1	419	44.7	5.88	0	2		FALSE	High	Master Protein	A0A0H3NHZ6	DNA topoisomerase 4 subunit B OS=Salmonella typhimurium (strain SL1344) OX=216597 GN=parE PE=3 SV=1	0	144.371	41	28	32	28	1	630	70	5.82	79.03	20		FALSE	High	Master Protein	A0A0H3NHZ6	DNA topoisomerase 4 subunit B OS=Salmonella typhimurium (strain SL1344) OX=216597 GN=parE PE=3 SV=1	0	144.371	41	28	49	28	1	630	70
FALSE	High	Master Protein	A0A0H3NLD8	Nitrate reductase subunit beta OS=Salmonella typhimurium (strain SL1344) OX=216597 GN=narY PE=4 SV=1	0	3.765	2	1	1	1	1	514	58.8	6.42	1.7	1		FALSE	High	Master Protein	A0A0H3NLY5	Membrane-bound lytic murein transglycosylase C OS=Salmonella typhimurium (strain SL1344) OX=216597 GN=mltC PE=3 SV=1	0	144.148	41	16	15	16	1	361	40.4	9.42	40.29	8		FALSE	High	Master Protein	A0A0H3NLY5	Membrane-bound lytic murein transglycosylase C OS=Salmonella typhimurium (strain SL1344) OX=216597 GN=mltC PE=3 SV=1	0	144.148	41	16	29	16	1	361	40.4
FALSE	High	Master Protein	A0A0H3NB20	Phosphoenolpyruvate synthase regulatory protein OS=Salmonella typhimurium (strain SL1344) OX=216597 GN=ydiA PE=3 SV=1	0	3.753	9	2	2	2	1	277	31.1	6.3	0	2		FALSE	High	Master Protein	A0A0H3NDA3	Undecaprenyl-phosphate galactose phosphotransferase OS=Salmonella typhimurium (strain SL1344) OX=216597 GN=rfbP PE=3 SV=1	0	144.095	43	19	33	19	1	476	56.2	8.79	80.54	16		FALSE	High	Master Protein	A0A0H3NDA3	Undecaprenyl-phosphate galactose phosphotransferase OS=Salmonella typhimurium (strain SL1344) OX=216597 GN=rfbP PE=3 SV=1	0	144.095	43	19	42	19	1	476	56.2
FALSE	High	Master Protein	A0A0H3NFR9	Hypothetical heat shock protein OS=Salmonella typhimurium (strain SL1344) OX=216597 GN=SL1344_1187 PE=3 SV=1	0	3.746	24	2	2	2	1	155	17.5	5.59	0	2		FALSE	High	Master Protein	A0A0H3NH64	SPI-1 type III secretion system effector SopD OS=Salmonella typhimurium (strain SL1344) OX=216597 GN=sopD PE=4 SV=1	0	143.998	63	18	9	18	1	317	36.1	6.13	9.81	5		FALSE	High	Master Protein	A0A0H3NH64	SPI-1 type III secretion system effector SopD OS=Salmonella typhimurium (strain SL1344) OX=216597 GN=sopD PE=4 SV=1	0	143.998	63	18	28	18	1	317	36.1
FALSE	High	Master Protein	A0A0H3NLY5	Membrane-bound lytic murein transglycosylase C OS=Salmonella typhimurium (strain SL1344) OX=216597 GN=mltC PE=3 SV=1	0	3.737	7	2	2	2	1	361	40.4	9.42	0	2		FALSE	High	Master Protein	A0A0H3NLI8	Class I SAM-dependent methyltransferase OS=Salmonella typhimurium (strain SL1344) OX=216597 GN=SL1344_1568 PE=4 SV=1	0	143.864	73	12	33	12	1	220	24.4	9.2	93.94	10		FALSE	High	Master Protein	A0A0H3NLI8	Class I SAM-dependent methyltransferase OS=Salmonella typhimurium (strain SL1344) OX=216597 GN=SL1344_1568 PE=4 SV=1	0	143.864	73	12	37	12	1	220	24.4
FALSE	High	Master Protein	A0A0H3NPQ5	Dual-specificity RNA methyltransferase RlmN OS=Salmonella typhimurium (strain SL1344) OX=216597 GN=yfgB PE=3 SV=1	0	3.728	5	2	2	2	1	388	43.5	7.62	0	2		FALSE	High	Master Protein	A0A0H3NUD0	UDP-N-acetyl-D-mannosamine dehydrogenase OS=Salmonella typhimurium (strain SL1344) OX=216597 GN=rffD PE=3 SV=1	0	143.406	68	20	39	20	1	420	45.3	6.15	109.41	17		FALSE	High	Master Protein	A0A0H3NUD0	UDP-N-acetyl-D-mannosamine dehydrogenase OS=Salmonella typhimurium (strain SL1344) OX=216597 GN=rffD PE=3 SV=1	0	143.406	68	20	30	20	1	420	45.3
FALSE	High	Master Protein	A0A0H3NGG5	Protein GrpE OS=Salmonella typhimurium (strain SL1344) OX=216597 GN=grpE PE=3 SV=1	0	3.723	7	1	1	1	1	196	21.8	4.75	1.68	1		FALSE	High	Master Protein	A0A0H3NMF7	50S ribosomal protein L22 OS=Salmonella typhimurium (strain SL1344) OX=216597 GN=rplV PE=3 SV=1	0	143.329	65	13	50	13	1	110	12.2	10.23	110.96	12		FALSE	High	Master Protein	A0A0H3NMF7	50S ribosomal protein L22 OS=Salmonella typhimurium (strain SL1344) OX=216597 GN=rplV PE=3 SV=1	0	143.329	65	13	55	13	1	110	12.2
FALSE	High	Master Protein	A0A0H3N983	Galactokinase OS=Salmonella typhimurium (strain SL1344) OX=216597 GN=galK PE=3 SV=1	0	3.713	5	2	2	2	1	382	41.3	5.69	0	2		FALSE	High	Master Protein	A0A0H3NIG0	Aminotransferase OS=Salmonella typhimurium (strain SL1344) OX=216597 GN=tyrB PE=3 SV=1	0	143.312	59	18	30	18	1	397	43.5	5.71	70.81	16		FALSE	High	Master Protein	A0A0H3NIG0	Aminotransferase OS=Salmonella typhimurium (strain SL1344) OX=216597 GN=tyrB PE=3 SV=1	0	143.312	59	18	32	18	1	397	43.5
FALSE	High	Master Protein	A0A0H3N830	Carbonic anhydrase OS=Salmonella typhimurium (strain SL1344) OX=216597 GN=yadF PE=3 SV=1	0	3.707	10	2	2	2	1	220	24.8	6.04	0	2		FALSE	High	Master Protein	A0A0H3NIP0	Autotransporter domain-containing esterase OS=Salmonella typhimurium (strain SL1344) OX=216597 GN=apeE PE=4 SV=1	0	143.085	32	17	35	17	1	656	69.8	5.68	79.86	16		FALSE	High	Master Protein	A0A0H3NIP0	Autotransporter domain-containing esterase OS=Salmonella typhimurium (strain SL1344) OX=216597 GN=apeE PE=4 SV=1	0	143.085	32	17	36	17	1	656	69.8
FALSE	High	Master Protein	A0A0H3NKB1	Transcription-repair-coupling factor OS=Salmonella typhimurium (strain SL1344) OX=216597 GN=mfd PE=3 SV=1	0	3.696	2	2	2	2	1	1148	129.8	6.25	0	2		FALSE	High	Master Protein	A0A0H3NL53	Type III secretion apparatus component OS=Salmonella typhimurium (strain SL1344) OX=216597 GN=prgH PE=4 SV=1	0	142.973	51	23	55	23	1	392	44.4	6	108.95	22		FALSE	High	Master Protein	A0A0H3NL53	Type III secretion apparatus component OS=Salmonella typhimurium (strain SL1344) OX=216597 GN=prgH PE=4 SV=1	0	142.973	51	23	64	23	1	392	44.4
FALSE	High	Master Protein	A0A0H3NTP1	Protein-export protein SecB OS=Salmonella typhimurium (strain SL1344) OX=216597 GN=secB PE=3 SV=1	0	3.683	6	1	1	1	1	155	17.2	4.37	1.76	1		FALSE	High	Master Protein	A0A0H3NED3	Hypothetical transcriptional regulator OS=Salmonella typhimurium (strain SL1344) OX=216597 GN=yfhA PE=4 SV=1	0	142.697	50	23	44	22	1	445	49.3	6.87	103.39	21		FALSE	High	Master Protein	A0A0H3NED3	Hypothetical transcriptional regulator OS=Salmonella typhimurium (strain SL1344) OX=216597 GN=yfhA PE=4 SV=1	0	142.697	50	23	27	22	1	445	49.3
FALSE	High	Master Protein	A0A0H3NTA4	Cell division protein FtsX OS=Salmonella typhimurium (strain SL1344) OX=216597 GN=ftsX PE=3 SV=1	0	3.676	6	2	2	2	1	351	38.6	9.44	0	2		FALSE	High	Master Protein	A0A0H3NE12	3-ketoacyl-CoA thiolase OS=Salmonella typhimurium (strain SL1344) OX=216597 GN=fadI PE=3 SV=1	0	142.252	62	18	37	18	1	436	46.4	7.94	115.75	17		FALSE	High	Master Protein	A0A0H3NE12	3-ketoacyl-CoA thiolase OS=Salmonella typhimurium (strain SL1344) OX=216597 GN=fadI PE=3 SV=1	0	142.252	62	18	23	18	1	436	46.4
FALSE	High	Master Protein	A0A0H3NL19	Pyridoxine/pyridoxamine 5'-phosphate oxidase OS=Salmonella typhimurium (strain SL1344) OX=216597 GN=pdxH PE=3 SV=1	0	3.654	9	2	2	2	1	218	25.5	9.5	0	2		FALSE	High	Master Protein	A0A0H3NXI8	Resistance to complement killing OS=Salmonella typhimurium (strain SL1344) OX=216597 GN=rcK PE=4 SV=1	0	142.041	68	15	22	15	1	185	19.7	9.73	50.96	11		FALSE	High	Master Protein	A0A0H3NXI8	Resistance to complement killing OS=Salmonella typhimurium (strain SL1344) OX=216597 GN=rcK PE=4 SV=1	0	142.041	68	15	37	15	1	185	19.7
FALSE	High	Master Protein	A0A0H3NGQ8	30S ribosomal protein S8 OS=Salmonella typhimurium (strain SL1344) OX=216597 GN=rpsH PE=3 SV=1	0	3.646	12	2	2	2	1	130	14.1	9.42	4	2		FALSE	High	Master Protein	A0A0H3NMT2	Cellulose biosynthesis protein BcsE OS=Salmonella typhimurium (strain SL1344) OX=216597 GN=yhjS PE=4 SV=1	0	142.034	56	22	40	22	1	523	59.3	6.68	96.7	19		FALSE	High	Master Protein	A0A0H3NMT2	Cellulose biosynthesis protein BcsE OS=Salmonella typhimurium (strain SL1344) OX=216597 GN=yhjS PE=4 SV=1	0	142.034	56	22	34	22	1	523	59.3
FALSE	High	Master Protein	A0A0H3NKC2	Peptidase T OS=Salmonella typhimurium (strain SL1344) OX=216597 GN=pepT PE=3 SV=1	0	3.603	3	1	1	1	1	409	44.8	5.86	1.76	1		FALSE	High	Master Protein	A0A0H3NAH4	Glyoxylate/hydroxypyruvate reductase A OS=Salmonella typhimurium (strain SL1344) OX=216597 GN=ycdW PE=3 SV=1	0	141.963	62	14	32	14	1	312	35	6.65	77.22	13		FALSE	High	Master Protein	A0A0H3NAH4	Glyoxylate/hydroxypyruvate reductase A OS=Salmonella typhimurium (strain SL1344) OX=216597 GN=ycdW PE=3 SV=1	0	141.963	62	14	18	14	1	312	35
FALSE	High	Master Protein	A0A0H3NC61	PTS mannose/fructose/sorbose transporter subunit IIC OS=Salmonella typhimurium (strain SL1344) OX=216597 GN=SL1344_1760 PE=4 SV=1	0	3.596	5	1	1	1	1	266	27.5	4.98	2.08	1		FALSE	High	Master Protein	A0A0H3NEU5	Hypothetical competence protein OS=Salmonella typhimurium (strain SL1344) OX=216597 GN=SL1344_2695 PE=3 SV=1	0	141.62	66	19	27	19	1	325	35.8	9.14	65.98	11		FALSE	High	Master Protein	A0A0H3NEU5	Hypothetical competence protein OS=Salmonella typhimurium (strain SL1344) OX=216597 GN=SL1344_2695 PE=3 SV=1	0	141.62	66	19	34	19	1	325	35.8
FALSE	High	Master Protein	A0A0H3N9K7	Phosphoheptose isomerase OS=Salmonella typhimurium (strain SL1344) OX=216597 GN=gmhA PE=3 SV=1	0	3.582	5	1	1	1	1	192	20.9	6.42	0	1		FALSE	High	Master Protein	A0A0H3NAX5	Hypothetical molybdenum transport ATP-binding protein ModF (Photorepair protein PhrA) OS=Salmonella typhimurium (strain SL1344) OX=216597 GN=modF PE=4 SV=1	0	141.515	54	22	24	22	1	491	54.7	6.44	52.83	17		FALSE	High	Master Protein	A0A0H3NAX5	Hypothetical molybdenum transport ATP-binding protein ModF (Photorepair protein PhrA) OS=Salmonella typhimurium (strain SL1344) OX=216597 GN=modF PE=4 SV=1	0	141.515	54	22	29	22	1	491	54.7
FALSE	High	Master Protein	A0A0H3NDZ2	Glutamate--tRNA ligase OS=Salmonella typhimurium (strain SL1344) OX=216597 GN=gltX PE=3 SV=1	0	3.581	5	2	2	2	1	471	53.6	5.94	0	2		FALSE	High	Master Protein	A0A0H3NIK4	Hypothetical membrane protein OS=Salmonella typhimurium (strain SL1344) OX=216597 GN=yijP PE=4 SV=1	0	141.48	53	26	39	26	1	577	66.2	7.17	69.05	19		FALSE	High	Master Protein	A0A0H3NIK4	Hypothetical membrane protein OS=Salmonella typhimurium (strain SL1344) OX=216597 GN=yijP PE=4 SV=1	0	141.48	53	26	60	26	1	577	66.2
FALSE	High	Master Protein	A0A0H3NC78	ABC transporter ATP-binding protein OS=Salmonella typhimurium (strain SL1344) OX=216597 GN=oppD PE=4 SV=1	0	3.562	8	2	2	2	1	335	36.8	6.16	0	2		FALSE	High	Master Protein	A0A0H3NJK8	CinA-like protein OS=Salmonella typhimurium (strain SL1344) OX=216597 GN=cinA PE=3 SV=1	0	141.435	54	17	40	17	1	398	43.9	6.02	114.25	17		FALSE	High	Master Protein	A0A0H3NJK8	CinA-like protein OS=Salmonella typhimurium (strain SL1344) OX=216597 GN=cinA PE=3 SV=1	0	141.435	54	17	19	17	1	398	43.9
FALSE	High	Master Protein	A0A0H3N7X7	3-isopropylmalate dehydrogenase OS=Salmonella typhimurium (strain SL1344) OX=216597 GN=leuB PE=3 SV=1	0	3.533	6	2	2	2	1	363	39.5	5.48	0	2		FALSE	High	Master Protein	A0A0H3NT75	Glycogen debranching enzyme OS=Salmonella typhimurium (strain SL1344) OX=216597 GN=glgX PE=3 SV=1	0	141.176	45	22	45	21	1	658	73.6	6.19	109.09	21		FALSE	High	Master Protein	A0A0H3NT75	Glycogen debranching enzyme OS=Salmonella typhimurium (strain SL1344) OX=216597 GN=glgX PE=3 SV=1	0	141.176	45	22	22	21	1	658	73.6
FALSE	High	Master Protein	A0A0H3NJ61	Myo-inositol utilization transcriptional regulator IolR OS=Salmonella typhimurium (strain SL1344) OX=216597 GN=iolR PE=4 SV=1	0	3.531	4	1	1	1	1	277	30.7	6.07	0	1		FALSE	High	Master Protein	A0A0H3NCY7	UPF0325 protein YaeH OS=Salmonella typhimurium (strain SL1344) OX=216597 GN=yaeH PE=3 SV=1	0	141.164	84	18	58	18	1	128	15.1	7.18	139.35	17		FALSE	High	Master Protein	A0A0H3NCY7	UPF0325 protein YaeH OS=Salmonella typhimurium (strain SL1344) OX=216597 GN=yaeH PE=3 SV=1	0	141.164	84	18	30	18	1	128	15.1
FALSE	High	Master Protein	A0A0H3NAF5	Hypothetical lipoprotein OS=Salmonella typhimurium (strain SL1344) OX=216597 GN=envE PE=4 SV=1	0	3.514	16	2	2	2	1	173	19.1	7.84	0	2		FALSE	High	Master Protein	A0A0H3NE16	Omptin family outer membrane protease PgtE OS=Salmonella typhimurium (strain SL1344) OX=216597 GN=pgtE PE=3 SV=1	0	140.926	70	20	22	20	1	312	35	5.53	45.9	13		FALSE	High	Master Protein	A0A0H3NE16	Omptin family outer membrane protease PgtE OS=Salmonella typhimurium (strain SL1344) OX=216597 GN=pgtE PE=3 SV=1	0	140.926	70	20	35	20	1	312	35
FALSE	High	Master Protein	A0A0H3NB69	Hypothetical regulatory protein OS=Salmonella typhimurium (strain SL1344) OX=216597 GN=mlc PE=3 SV=1	0	3.445	6	2	2	2	1	406	44.2	6.37	0	2		FALSE	High	Master Protein	A0A0H3NHT9	ATP-dependent DNA helicase Rep OS=Salmonella typhimurium (strain SL1344) OX=216597 GN=rep PE=3 SV=1	0	140.898	37	21	25	21	1	674	77.1	6.98	58.46	15		FALSE	High	Master Protein	A0A0H3NHT9	ATP-dependent DNA helicase Rep OS=Salmonella typhimurium (strain SL1344) OX=216597 GN=rep PE=3 SV=1	0	140.898	37	21	35	21	1	674	77.1
FALSE	High	Master Protein	A0A0H3NGR5	50S ribosomal protein L24 OS=Salmonella typhimurium (strain SL1344) OX=216597 GN=rplX PE=3 SV=1	0	3.443	19	2	2	2	1	104	11.3	10.21	1.7	2		FALSE	High	Master Protein	A0A0H3NAX0	Aldose 1-epimerase OS=Salmonella typhimurium (strain SL1344) OX=216597 GN=galM PE=3 SV=1	0	140.796	61	15	36	15	1	346	38.5	5.25	95.58	14		FALSE	High	Master Protein	A0A0H3NAX0	Aldose 1-epimerase OS=Salmonella typhimurium (strain SL1344) OX=216597 GN=galM PE=3 SV=1	0	140.796	61	15	18	15	1	346	38.5
FALSE	High	Master Protein	A0A0H3NAH4	Glyoxylate/hydroxypyruvate reductase A OS=Salmonella typhimurium (strain SL1344) OX=216597 GN=ycdW PE=3 SV=1	0	3.439	4	1	1	1	1	312	35	6.65	0	1		FALSE	High	Master Protein	A0A0H3NLZ8	Methyl-accepting chemotaxis protein OS=Salmonella typhimurium (strain SL1344) OX=216597 GN=SL1344_3112 PE=4 SV=1	0	140.635	62	19	35	19	1	352	39.4	6.25	98.45	16		FALSE	High	Master Protein	A0A0H3NLZ8	Methyl-accepting chemotaxis protein OS=Salmonella typhimurium (strain SL1344) OX=216597 GN=SL1344_3112 PE=4 SV=1	0	140.635	62	19	46	19	1	352	39.4
FALSE	High	Master Protein	A0A0H3NH89	Hypothetical protease OS=Salmonella typhimurium (strain SL1344) OX=216597 GN=sohB PE=3 SV=1	0	3.437	6	1	1	1	1	348	38.9	9.25	0	1		FALSE	High	Master Protein	A0A0H3NX80	Lipoprotein OS=Salmonella typhimurium (strain SL1344) OX=216597 GN=pilL PE=4 SV=1	0	140.562	63	15	29	15	1	355	38.6	9.61	58.96	10		FALSE	High	Master Protein	A0A0H3NX80	Lipoprotein OS=Salmonella typhimurium (strain SL1344) OX=216597 GN=pilL PE=4 SV=1	0	140.562	63	15	50	15	1	355	38.6
FALSE	High	Master Protein	A0A0H3NDA5	Esterase FrsA OS=Salmonella typhimurium (strain SL1344) OX=216597 GN=frsA PE=3 SV=1	0	3.435	5	2	2	2	1	414	47.1	7.31	0	2		FALSE	High	Master Protein	A0A0H3NIB7	Protein-methionine-sulfoxide reductase catalytic subunit MsrP OS=Salmonella typhimurium (strain SL1344) OX=216597 GN=msrP PE=3 SV=1	0	140.524	47	14	29	14	1	334	37.5	9.03	78.09	14		FALSE	High	Master Protein	A0A0H3NIB7	Protein-methionine-sulfoxide reductase catalytic subunit MsrP OS=Salmonella typhimurium (strain SL1344) OX=216597 GN=msrP PE=3 SV=1	0	140.524	47	14	4	14	1	334	37.5
FALSE	High	Master Protein	A0A0H3NHB2	Hypothetical outer membrane protein OS=Salmonella typhimurium (strain SL1344) OX=216597 GN=yiaD PE=4 SV=1	0	3.432	8	1	1	1	1	209	21.1	9.57	0	1		FALSE	High	Master Protein	A0A0H3NAP8	UPF0227 protein YcfP OS=Salmonella typhimurium (strain SL1344) OX=216597 GN=ycfP PE=3 SV=1	0	140.499	79	13	24	13	1	180	21.1	6.79	71.61	8		FALSE	High	Master Protein	A0A0H3NAP8	UPF0227 protein YcfP OS=Salmonella typhimurium (strain SL1344) OX=216597 GN=ycfP PE=3 SV=1	0	140.499	79	13	30	13	1	180	21.1
FALSE	High	Master Protein	A0A0H3NG71	DedA family protein OS=Salmonella typhimurium (strain SL1344) OX=216597 GN=yqjA PE=3 SV=1	0	3.353	7	1	1	1	1	220	24.6	9.63	0	1		FALSE	High	Master Protein	A0A0H3N961	Tol-Pal system protein TolB OS=Salmonella typhimurium (strain SL1344) OX=216597 GN=tolB PE=3 SV=1	0	140.04	55	19	54	19	1	430	46.1	8.22	140.68	19		FALSE	High	Master Protein	A0A0H3N961	Tol-Pal system protein TolB OS=Salmonella typhimurium (strain SL1344) OX=216597 GN=tolB PE=3 SV=1	0	140.04	55	19	26	19	1	430	46.1
FALSE	High	Master Protein	A0A0H3NNN9	Hypothetical 1 formate dehydrogenase-O, major subunit OS=Salmonella typhimurium (strain SL1344) OX=216597 GN=fdoG PE=3 SV=1	0	3.349	1	1	1	1	1	1015	112.3	7.56	2.17	1		FALSE	High	Master Protein	A0A0H3NLD8	Nitrate reductase subunit beta OS=Salmonella typhimurium (strain SL1344) OX=216597 GN=narY PE=4 SV=1	0	139.668	56	21	42	16	1	514	58.8	6.42	103.33	21		FALSE	High	Master Protein	A0A0H3NLD8	Nitrate reductase subunit beta OS=Salmonella typhimurium (strain SL1344) OX=216597 GN=narY PE=4 SV=1	0	139.668	56	21	3	16	1	514	58.8
FALSE	High	Master Protein	A0A0H3NFD9	Histidine transport ATP-binding protein OS=Salmonella typhimurium (strain SL1344) OX=216597 GN=hisP PE=3 SV=1	0	3.334	6	1	1	1	1	258	28.8	8.19	0	1		FALSE	High	Master Protein	A0A0H3NFF8	7-carboxy-7-deazaguanine synthase OS=Salmonella typhimurium (strain SL1344) OX=216597 GN=ygcF PE=3 SV=1	0	139.548	57	13	28	13	1	223	25	6.29	90.39	12		FALSE	High	Master Protein	A0A0H3NFF8	7-carboxy-7-deazaguanine synthase OS=Salmonella typhimurium (strain SL1344) OX=216597 GN=ygcF PE=3 SV=1	0	139.548	57	13	21	13	1	223	25
FALSE	High	Master Protein	A0A0H3NNJ2	Flavin reductase OS=Salmonella typhimurium (strain SL1344) OX=216597 GN=fre PE=4 SV=1	0	3.332	10	2	2	2	1	233	26.3	5.27	0	2		FALSE	High	Master Protein	A0A0H3NHC6	L-lactate dehydrogenase OS=Salmonella typhimurium (strain SL1344) OX=216597 GN=lctD PE=3 SV=1	0	139.52	74	24	43	24	1	396	42.7	6.71	82.76	19		FALSE	High	Master Protein	A0A0H3NHC6	L-lactate dehydrogenase OS=Salmonella typhimurium (strain SL1344) OX=216597 GN=lctD PE=3 SV=1	0	139.52	74	24	51	24	1	396	42.7
FALSE	High	Master Protein	A0A0H3ND30	Glucose-1-phosphate thymidylyltransferase OS=Salmonella typhimurium (strain SL1344) OX=216597 GN=rfbA PE=3 SV=1	0	3.327	9	2	2	2	1	292	32.4	5.95	0	2		FALSE	High	Master Protein	A0A0H3N9J5	Hypothetical N-acetylmuramoyl-L-alanine amidase OS=Salmonella typhimurium (strain SL1344) OX=216597 GN=ybjR PE=4 SV=1	0	139.339	59	11	25	11	1	276	30.7	8.85	72.72	8		FALSE	High	Master Protein	A0A0H3N9J5	Hypothetical N-acetylmuramoyl-L-alanine amidase OS=Salmonella typhimurium (strain SL1344) OX=216597 GN=ybjR PE=4 SV=1	0	139.339	59	11	24	11	1	276	30.7
FALSE	High	Master Protein	A0A0H3NEY2	ATPase OS=Salmonella typhimurium (strain SL1344) OX=216597 GN=SL1344_2730 PE=4 SV=1	0	3.319	4	2	2	2	1	427	49.8	5.6	0	2		FALSE	High	Master Protein	A0A0H3NDE7	Nucleoid-associated protein YejK OS=Salmonella typhimurium (strain SL1344) OX=216597 GN=yejK PE=3 SV=1	0	139.295	65	16	39	16	1	335	37.9	5.01	110.4	15		FALSE	High	Master Protein	A0A0H3NDE7	Nucleoid-associated protein YejK OS=Salmonella typhimurium (strain SL1344) OX=216597 GN=yejK PE=3 SV=1	0	139.295	65	16	20	16	1	335	37.9
FALSE	High	Master Protein	A0A0H3N9G9	Glutathione S-transferase family protein OS=Salmonella typhimurium (strain SL1344) OX=216597 GN=yliJ PE=4 SV=1	0	3.305	5	1	1	1	1	208	23.7	5.27	2.24	1		FALSE	High	Master Protein	A0A0H3NTQ2	ADP-heptose--LPS heptosyltransferase RfaF OS=Salmonella typhimurium (strain SL1344) OX=216597 GN=rfaF PE=4 SV=1	0	139.237	82	17	33	17	1	348	39	8.09	93.58	16		FALSE	High	Master Protein	A0A0H3NTQ2	ADP-heptose--LPS heptosyltransferase RfaF OS=Salmonella typhimurium (strain SL1344) OX=216597 GN=rfaF PE=4 SV=1	0	139.237	82	17	23	17	1	348	39
FALSE	High	Master Protein	A0A0H3NMX5	Serine acetyltransferase OS=Salmonella typhimurium (strain SL1344) OX=216597 GN=cysE PE=3 SV=1	0	3.3	3	1	1	1	1	273	29.3	6.92	0	1		FALSE	High	Master Protein	A0A0H3NU38	Chromosomal replication initiator protein DnaA OS=Salmonella typhimurium (strain SL1344) OX=216597 GN=dnaA PE=3 SV=1	0	139.03	58	21	41	21	1	466	52.6	8.81	90.39	19		FALSE	High	Master Protein	A0A0H3NU38	Chromosomal replication initiator protein DnaA OS=Salmonella typhimurium (strain SL1344) OX=216597 GN=dnaA PE=3 SV=1	0	139.03	58	21	41	21	1	466	52.6
FALSE	High	Master Protein	A0A0H3NMP4	Gamma-glutamyltransferase OS=Salmonella typhimurium (strain SL1344) OX=216597 GN=ggt PE=4 SV=1	0	3.295	5	2	2	2	1	580	61.7	6.05	0	2		FALSE	High	Master Protein	A0A0H3NQC5	Predicted bacteriophage protein OS=Salmonella typhimurium (strain SL1344) OX=216597 GN=SL1344_2698 PE=4 SV=1	0	138.932	70	21	32	21	1	351	40.8	7.72	66.38	16		FALSE	High	Master Protein	A0A0H3NQC5	Predicted bacteriophage protein OS=Salmonella typhimurium (strain SL1344) OX=216597 GN=SL1344_2698 PE=4 SV=1	0	138.932	70	21	39	21	1	351	40.8
FALSE	High	Master Protein	A0A0H3N8T8	Na(+)/H(+) antiporter NhaA OS=Salmonella typhimurium (strain SL1344) OX=216597 GN=nhaA PE=3 SV=1	0	3.291	2	1	1	1	1	388	41.3	9.19	1.92	1		FALSE	High	Master Protein	A0A0H3N7Q0	Poly(A) polymerase I OS=Salmonella typhimurium (strain SL1344) OX=216597 GN=pcnB PE=3 SV=1	0	138.885	53	23	44	23	1	472	54.6	9.54	83.7	22		FALSE	High	Master Protein	A0A0H3N7Q0	Poly(A) polymerase I OS=Salmonella typhimurium (strain SL1344) OX=216597 GN=pcnB PE=3 SV=1	0	138.885	53	23	43	23	1	472	54.6
FALSE	High	Master Protein	A0A0H3NDX8	Histidine ABC transporter substrate-binding protein HisJ OS=Salmonella typhimurium (strain SL1344) OX=216597 GN=hisJ PE=3 SV=1	0	3.287	10	2	2	2	1	260	28.4	6.3	0	2		FALSE	High	Master Protein	A0A0H3NGF4	Arabinose 5-phosphate isomerase OS=Salmonella typhimurium (strain SL1344) OX=216597 GN=yrbH PE=3 SV=1	0	138.882	54	16	40	16	1	328	35	6.64	77.8	14		FALSE	High	Master Protein	A0A0H3NGF4	Arabinose 5-phosphate isomerase OS=Salmonella typhimurium (strain SL1344) OX=216597 GN=yrbH PE=3 SV=1	0	138.882	54	16	39	16	1	328	35
FALSE	High	Master Protein	A0A0H3NGD9	Glutathione S-transferase OS=Salmonella typhimurium (strain SL1344) OX=216597 GN=gst PE=4 SV=1	0	3.277	11	2	2	2	1	201	22.4	6.55	0	2		FALSE	High	Master Protein	A0A0H3NKW9	HlyC/CorC family transporter OS=Salmonella typhimurium (strain SL1344) OX=216597 GN=ytfL PE=3 SV=1	0	138.806	43	17	34	17	1	447	49.7	4.98	84.07	14		FALSE	High	Master Protein	A0A0H3NKW9	HlyC/CorC family transporter OS=Salmonella typhimurium (strain SL1344) OX=216597 GN=ytfL PE=3 SV=1	0	138.806	43	17	43	17	1	447	49.7
FALSE	High	Master Protein	A0A0H3NH87	UDP-N-acetylmuramoyl-L-alanyl-D-glutamate--2,6-diaminopimelate ligase OS=Salmonella typhimurium (strain SL1344) OX=216597 GN=murE PE=3 SV=1	0	3.258	3	1	1	1	1	495	53.3	6.1	0	1		FALSE	High	Master Protein	A0A0H3NIT2	Quinone oxidoreductase OS=Salmonella typhimurium (strain SL1344) OX=216597 GN=qor PE=3 SV=1	0	138.78	63	13	33	13	1	327	35.1	7.18	108.38	13		FALSE	High	Master Protein	A0A0H3NIT2	Quinone oxidoreductase OS=Salmonella typhimurium (strain SL1344) OX=216597 GN=qor PE=3 SV=1	0	138.78	63	13	10	13	1	327	35.1
FALSE	High	Master Protein	A0A0H3NIQ6	Phosphatidylserine decarboxylase proenzyme OS=Salmonella typhimurium (strain SL1344) OX=216597 GN=psd PE=3 SV=1	0	3.253	4	1	1	1	1	322	35.9	6.81	0	1		FALSE	High	Master Protein	A0A0H3N9R0	UDP-glucose 4-epimerase OS=Salmonella typhimurium (strain SL1344) OX=216597 GN=galE PE=3 SV=1	0	138.544	65	17	43	17	1	338	37.1	6.23	119.49	17		FALSE	High	Master Protein	A0A0H3N9R0	UDP-glucose 4-epimerase OS=Salmonella typhimurium (strain SL1344) OX=216597 GN=galE PE=3 SV=1	0	138.544	65	17	23	17	1	338	37.1
FALSE	High	Master Protein	A0A0H3NC08	Peptide ABC transporter substrate-binding protein OS=Salmonella typhimurium (strain SL1344) OX=216597 GN=mppA PE=4 SV=1	0	3.237	5	2	2	2	1	537	59.8	7.91	0	2		FALSE	High	Master Protein	A0A0H3NRJ2	Proline aminopeptidase II OS=Salmonella typhimurium (strain SL1344) OX=216597 GN=pepP PE=4 SV=1	0	137.862	61	19	36	19	1	380	42.5	5.27	94.75	18		FALSE	High	Master Protein	A0A0H3NRJ2	Proline aminopeptidase II OS=Salmonella typhimurium (strain SL1344) OX=216597 GN=pepP PE=4 SV=1	0	137.862	61	19	31	19	1	380	42.5
FALSE	High	Master Protein	A0A0H3NW96	DUF1819 family protein OS=Salmonella typhimurium (strain SL1344) OX=216597 GN=SL1344_4427 PE=4 SV=1	0	3.237	13	2	2	2	1	200	22.7	8.13	0	2		FALSE	High	Master Protein	A0A0H3NJ47	SAM-dependent methyltransferase OS=Salmonella typhimurium (strain SL1344) OX=216597 GN=yjhP PE=4 SV=1	0	137.562	45	19	47	19	1	543	61.1	5.36	102.64	19		FALSE	High	Master Protein	A0A0H3NJ47	SAM-dependent methyltransferase OS=Salmonella typhimurium (strain SL1344) OX=216597 GN=yjhP PE=4 SV=1	0	137.562	45	19	41	19	1	543	61.1
FALSE	High	Master Protein	A0A0H3NUZ2	Histidine kinase OS=Salmonella typhimurium (strain SL1344) OX=216597 GN=cpxA PE=4 SV=1	0	3.222	4	2	2	2	1	457	51.6	5.83	0	2		FALSE	High	Master Protein	A0A0H3NJ07	L-seryl-tRNA(Sec) selenium transferase OS=Salmonella typhimurium (strain SL1344) OX=216597 GN=selA PE=3 SV=1	0	137.47	54	21	37	21	1	463	50.9	7.05	64	19		FALSE	High	Master Protein	A0A0H3NJ07	L-seryl-tRNA(Sec) selenium transferase OS=Salmonella typhimurium (strain SL1344) OX=216597 GN=selA PE=3 SV=1	0	137.47	54	21	29	21	1	463	50.9
FALSE	High	Master Protein	A0A0H3NA43	Anaerobic dimethyl sulfoxide reductase chain B OS=Salmonella typhimurium (strain SL1344) OX=216597 GN=dmsB PE=4 SV=1	0	3.194	5	1	1	1	1	205	22.8	7.03	0	1		FALSE	High	Master Protein	A0A0H3NDE3	Uridine kinase OS=Salmonella typhimurium (strain SL1344) OX=216597 GN=udk PE=3 SV=1	0	137.381	68	13	15	13	1	213	24.5	7.18	40.07	9		FALSE	High	Master Protein	A0A0H3NDE3	Uridine kinase OS=Salmonella typhimurium (strain SL1344) OX=216597 GN=udk PE=3 SV=1	0	137.381	68	13	27	13	1	213	24.5
FALSE	High	Master Protein	A0A0H3NXL4	Plasmid partition protein OS=Salmonella typhimurium (strain SL1344) OX=216597 GN=parA PE=4 SV=1	0	3.19	10	1	1	1	1	210	22.4	5.78	0	1		FALSE	High	Master Protein	A0A0H3NSV8	Peptidyl-prolyl cis-trans isomerase OS=Salmonella typhimurium (strain SL1344) OX=216597 GN=fkpA PE=3 SV=1	0	137.302	60	19	36	19	1	272	28.9	8.48	103.59	18		FALSE	High	Master Protein	A0A0H3NSV8	Peptidyl-prolyl cis-trans isomerase OS=Salmonella typhimurium (strain SL1344) OX=216597 GN=fkpA PE=3 SV=1	0	137.302	60	19	37	19	1	272	28.9
FALSE	High	Master Protein	A0A0H3NUC4	Thioredoxin OS=Salmonella typhimurium (strain SL1344) OX=216597 GN=trxA PE=3 SV=1	0	3.188	8	1	1	1	1	109	11.8	4.88	0	1		FALSE	High	Master Protein	A0A0H3NEM8	Hypothetical RNA methyltransferase OS=Salmonella typhimurium (strain SL1344) OX=216597 GN=yfiF PE=4 SV=1	0	137.176	59	15	37	15	1	345	38.1	8.31	115.36	14		FALSE	High	Master Protein	A0A0H3NEM8	Hypothetical RNA methyltransferase OS=Salmonella typhimurium (strain SL1344) OX=216597 GN=yfiF PE=4 SV=1	0	137.176	59	15	32	15	1	345	38.1
FALSE	High	Master Protein	A0A0H3ND65	Hypothetical NADP-dependent oxidoreductase OS=Salmonella typhimurium (strain SL1344) OX=216597 GN=yncB PE=4 SV=1	0	3.182	4	1	1	1	1	345	37.7	5.97	2.04	1		FALSE	High	Master Protein	A0A0H3NHB8	ABC transporter ATP-binding protein OS=Salmonella typhimurium (strain SL1344) OX=216597 GN=oppF PE=4 SV=1	0	137.094	64	19	47	19	1	334	37.2	7.74	117.08	18		FALSE	High	Master Protein	A0A0H3NHB8	ABC transporter ATP-binding protein OS=Salmonella typhimurium (strain SL1344) OX=216597 GN=oppF PE=4 SV=1	0	137.094	64	19	39	19	1	334	37.2
FALSE	High	Master Protein	A0A0H3N972	Bifunctional protein FolD OS=Salmonella typhimurium (strain SL1344) OX=216597 GN=folD PE=3 SV=1	0	3.176	7	2	2	2	1	288	30.9	6.54	0	2		FALSE	High	Master Protein	A0A0H3NQZ5	Lipoprotein OS=Salmonella typhimurium (strain SL1344) OX=216597 GN=prgK PE=3 SV=1	0	136.854	68	13	37	13	1	252	28.2	8.47	80.62	10		FALSE	High	Master Protein	A0A0H3NQZ5	Lipoprotein OS=Salmonella typhimurium (strain SL1344) OX=216597 GN=prgK PE=3 SV=1	0	136.854	68	13	52	13	1	252	28.2
FALSE	High	Master Protein	A0A0H3NEV4	Iron-sulfur cluster carrier protein OS=Salmonella typhimurium (strain SL1344) OX=216597 GN=mrp PE=3 SV=1	0	3.139	5	2	2	2	1	369	39.9	6.14	0	2		FALSE	High	Master Protein	A0A0H3NUA7	Dihydroxy-acid dehydratase OS=Salmonella typhimurium (strain SL1344) OX=216597 GN=ilvD PE=3 SV=1	0	136.496	40	21	43	21	1	616	65.7	6.16	91.79	19		FALSE	High	Master Protein	A0A0H3NUA7	Dihydroxy-acid dehydratase OS=Salmonella typhimurium (strain SL1344) OX=216597 GN=ilvD PE=3 SV=1	0	136.496	40	21	41	21	1	616	65.7
FALSE	High	Master Protein	A0A0H3NEZ5	30S ribosomal protein S12 methylthiotransferase accessory protein YcaO OS=Salmonella typhimurium (strain SL1344) OX=216597 GN=ycaO PE=4 SV=1	0	3.134	2	1	1	1	1	586	65.3	4.6	0	1		FALSE	High	Master Protein	A0A0H3N928	Inosine-guanosine kinase OS=Salmonella typhimurium (strain SL1344) OX=216597 GN=gsk PE=4 SV=1	0	136.423	48	15	24	15	1	434	48.4	5.9	52.76	11		FALSE	High	Master Protein	A0A0H3N928	Inosine-guanosine kinase OS=Salmonella typhimurium (strain SL1344) OX=216597 GN=gsk PE=4 SV=1	0	136.423	48	15	25	15	1	434	48.4
FALSE	High	Master Protein	A0A0H3NHK3	Acyl-[acyl-carrier-protein]--UDP-N-acetylglucosamine O-acyltransferase OS=Salmonella typhimurium (strain SL1344) OX=216597 GN=lpxA PE=3 SV=1	0	3.132	6	2	2	2	1	262	28.1	7.09	0	2		FALSE	High	Master Protein	A0A0H3NCM8	Major outer membrane lipoprotein Lpp OS=Salmonella typhimurium (strain SL1344) OX=216597 GN=lpp PE=3 SV=1	0	136.202	63	9	50	7	1	78	8.4	9.31	128.15	8		FALSE	High	Master Protein	A0A0H3NCM8	Major outer membrane lipoprotein Lpp OS=Salmonella typhimurium (strain SL1344) OX=216597 GN=lpp PE=3 SV=1	0	136.202	63	9	96	7	1	78	8.4
FALSE	High	Master Protein	A0A0H3N8R3	Phosphate regulon sensor protein PhoR OS=Salmonella typhimurium (strain SL1344) OX=216597 GN=phoR PE=4 SV=1	0	3.129	5	2	2	2	1	431	49.4	9.25	0	2		FALSE	High	Master Protein	A0A0H3P075	Conjugal transfer protein OS=Salmonella typhimurium (strain SL1344) OX=216597 GN=traN PE=4 SV=1	0	136.186	69	14	14	14	1	327	35.2	5.34	27.84	8		FALSE	High	Master Protein	A0A0H3P075	Conjugal transfer protein OS=Salmonella typhimurium (strain SL1344) OX=216597 GN=traN PE=4 SV=1	0	136.186	69	14	32	14	1	327	35.2
FALSE	High	Master Protein	A0A0H3N9R0	UDP-glucose 4-epimerase OS=Salmonella typhimurium (strain SL1344) OX=216597 GN=galE PE=3 SV=1	0	3.12	8	2	2	2	1	338	37.1	6.23	0	2		FALSE	High	Master Protein	A0A0H3NX93	Conjugative transfer relaxase/helicase TraI OS=Salmonella typhimurium (strain SL1344) OX=216597 GN=traI PE=4 SV=1	0	136.179	27	33	19	33	1	1752	191.6	6.09	35.77	19		FALSE	High	Master Protein	A0A0H3NX93	Conjugative transfer relaxase/helicase TraI OS=Salmonella typhimurium (strain SL1344) OX=216597 GN=traI PE=4 SV=1	0	136.179	27	33	26	33	1	1752	191.6
FALSE	High	Master Protein	A0A0H3NI71	Ribosome-binding factor A OS=Salmonella typhimurium (strain SL1344) OX=216597 GN=rbfA PE=3 SV=1	0	3.071	8	1	1	1	1	133	15.2	6.2	0	1		FALSE	High	Master Protein	A0A0H3NBD2	Hypothetical transcriptional activator OS=Salmonella typhimurium (strain SL1344) OX=216597 GN=SL1344_0890 PE=3 SV=1	0	136.144	65	19	15	19	1	303	33.8	6.87	32.25	10		FALSE	High	Master Protein	A0A0H3NBD2	Hypothetical transcriptional activator OS=Salmonella typhimurium (strain SL1344) OX=216597 GN=SL1344_0890 PE=3 SV=1	0	136.144	65	19	28	19	1	303	33.8
FALSE	High	Master Protein	A0A0H3NXW4	Lipoprotein OS=Salmonella typhimurium (strain SL1344) OX=216597 GN=pilN PE=4 SV=1	0	3.07	5	1	1	1	1	560	59.8	7.77	0	1		FALSE	High	Master Protein	A0A0H3N9T7	D-alanine--D-alanine ligase OS=Salmonella typhimurium (strain SL1344) OX=216597 GN=ddlA PE=3 SV=1	0	136.108	52	15	43	15	1	364	39.3	5.66	136.36	15		FALSE	High	Master Protein	A0A0H3N9T7	D-alanine--D-alanine ligase OS=Salmonella typhimurium (strain SL1344) OX=216597 GN=ddlA PE=3 SV=1	0	136.108	52	15	34	15	1	364	39.3
FALSE	High	Master Protein	A0A0H3NMA6	Peptidase Do OS=Salmonella typhimurium (strain SL1344) OX=216597 GN=degS PE=3 SV=1	0	3.059	3	1	1	1	1	356	37.8	6.42	1.8	1		FALSE	High	Master Protein	A0A0H3NHX6	Uridine phosphorylase OS=Salmonella typhimurium (strain SL1344) OX=216597 GN=udp PE=3 SV=1	0	136.103	69	11	66	11	1	253	27.1	6.54	172.14	11		FALSE	High	Master Protein	A0A0H3NHX6	Uridine phosphorylase OS=Salmonella typhimurium (strain SL1344) OX=216597 GN=udp PE=3 SV=1	0	136.103	69	11	39	11	1	253	27.1
FALSE	High	Master Protein	A0A0H3NDF6	Delta-aminolevulinic acid dehydratase OS=Salmonella typhimurium (strain SL1344) OX=216597 GN=hemB PE=3 SV=1	0	3.051	3	1	1	1	1	324	35.5	5.29	0	1		FALSE	High	Master Protein	A0A0H3NJ06	N-acetylglucosamine-6-phosphate deacetylase OS=Salmonella typhimurium (strain SL1344) OX=216597 GN=nagA PE=3 SV=1	0	135.795	58	14	32	14	1	384	41.1	6.02	93.24	14		FALSE	High	Master Protein	A0A0H3NJ06	N-acetylglucosamine-6-phosphate deacetylase OS=Salmonella typhimurium (strain SL1344) OX=216597 GN=nagA PE=3 SV=1	0	135.795	58	14	25	14	1	384	41.1
FALSE	High	Master Protein	A0A0H3NGC3	Lipoprotein NlpI OS=Salmonella typhimurium (strain SL1344) OX=216597 GN=nlpI PE=4 SV=1	0	3.05	6	2	2	2	1	294	33.5	4.74	0	2		FALSE	High	Master Protein	A0A0H3N8D3	Cytochrome bo(3) ubiquinol oxidase subunit 1 OS=Salmonella typhimurium (strain SL1344) OX=216597 GN=cyoB PE=3 SV=1	0	135.288	22	18	59	18	1	663	74.2	7.05	124.03	17		FALSE	High	Master Protein	A0A0H3N8D3	Cytochrome bo(3) ubiquinol oxidase subunit 1 OS=Salmonella typhimurium (strain SL1344) OX=216597 GN=cyoB PE=3 SV=1	0	135.288	22	18	57	18	1	663	74.2
FALSE	High	Master Protein	A0A0H3NH18	Glucose-1-phosphate adenylyltransferase OS=Salmonella typhimurium (strain SL1344) OX=216597 GN=glgC PE=3 SV=1	0	3.047	2	1	1	1	1	431	48.4	6.98	0	1		FALSE	High	Master Protein	A0A0H3NEY8	Pyruvate formate-lyase-activating enzyme OS=Salmonella typhimurium (strain SL1344) OX=216597 GN=pflA PE=3 SV=1	0	135.125	66	17	43	17	1	274	31.3	6.6	104.83	17		FALSE	High	Master Protein	A0A0H3NEY8	Pyruvate formate-lyase-activating enzyme OS=Salmonella typhimurium (strain SL1344) OX=216597 GN=pflA PE=3 SV=1	0	135.125	66	17	31	17	1	274	31.3
FALSE	High	Master Protein	A0A0H3NMK2	33 kDa chaperonin OS=Salmonella typhimurium (strain SL1344) OX=216597 GN=hslO PE=3 SV=1	0	3.033	5	1	1	1	1	294	32.6	4.55	1.63	1		FALSE	High	Master Protein	A0A0H3NGV5	Siroheme synthase OS=Salmonella typhimurium (strain SL1344) OX=216597 GN=cysG PE=3 SV=1	0	135.084	52	20	39	20	1	457	50.1	6.8	117.53	18		FALSE	High	Master Protein	A0A0H3NGV5	Siroheme synthase OS=Salmonella typhimurium (strain SL1344) OX=216597 GN=cysG PE=3 SV=1	0	135.084	52	20	39	20	1	457	50.1
FALSE	High	Master Protein	A0A0H3NAQ1	Glucosamine-6-phosphate deaminase OS=Salmonella typhimurium (strain SL1344) OX=216597 GN=nagB PE=3 SV=1	0	3.003	4	1	1	1	1	266	29.6	6.84	0	1		FALSE	High	Master Protein	A0A0H3NGI8	Guanine nucleotide exchange factor OS=Salmonella typhimurium (strain SL1344) OX=216597 GN=sopE PE=3 SV=1	0	135.006	69	15	16	15	1	240	26.6	9.41	30.19	10		FALSE	High	Master Protein	A0A0H3NGI8	Guanine nucleotide exchange factor OS=Salmonella typhimurium (strain SL1344) OX=216597 GN=sopE PE=3 SV=1	0	135.006	69	15	61	15	1	240	26.6
FALSE	High	Master Protein	A0A0H3NHQ1	Phosphate-specific transport system accessory protein PhoU OS=Salmonella typhimurium (strain SL1344) OX=216597 GN=phoU PE=3 SV=1	0	2.992	5	1	1	1	1	241	27.4	5.31	0	1		FALSE	High	Master Protein	A0A0H3P1B8	Regulatory protein OS=Salmonella typhimurium (strain SL1344) OX=216597 GN=repA PE=4 SV=1	0	134.922	60	15	33	15	1	279	29.9	6.62	83.97	14		FALSE	High	Master Protein	A0A0H3P1B8	Regulatory protein OS=Salmonella typhimurium (strain SL1344) OX=216597 GN=repA PE=4 SV=1	0	134.922	60	15	22	15	1	279	29.9
FALSE	High	Master Protein	A0A0H3N9N6	Formate transporter FocA OS=Salmonella typhimurium (strain SL1344) OX=216597 GN=focA PE=3 SV=1	0	2.991	3	1	1	1	1	285	30.9	7.18	0	1		FALSE	High	Master Protein	A0A0H3NB04	Hypothetical outer membrane protein OS=Salmonella typhimurium (strain SL1344) OX=216597 GN=SL1344_1263 PE=4 SV=1	0	134.421	55	16	34	16	1	319	34.8	6.32	84.17	11		FALSE	High	Master Protein	A0A0H3NB04	Hypothetical outer membrane protein OS=Salmonella typhimurium (strain SL1344) OX=216597 GN=SL1344_1263 PE=4 SV=1	0	134.421	55	16	60	16	1	319	34.8
FALSE	High	Master Protein	A0A0H3NK36	Fructose-1,6-bisphosphatase OS=Salmonella typhimurium (strain SL1344) OX=216597 GN=glpX PE=3 SV=1	0	2.982	7	2	2	2	1	336	35.6	5.49	0	2		FALSE	High	Master Protein	A0A0H3NAD4	ATP-binding protein Uup OS=Salmonella typhimurium (strain SL1344) OX=216597 GN=uup PE=3 SV=1	0	134.204	41	23	36	23	1	635	72.1	5.55	69.72	18		FALSE	High	Master Protein	A0A0H3NAD4	ATP-binding protein Uup OS=Salmonella typhimurium (strain SL1344) OX=216597 GN=uup PE=3 SV=1	0	134.204	41	23	23	23	1	635	72.1
FALSE	High	Master Protein	A0A0H3NNJ9	S-formylglutathione hydrolase OS=Salmonella typhimurium (strain SL1344) OX=216597 GN=yeiG PE=3 SV=1	0	2.979	5	1	1	1	1	285	32	5.06	0	1		FALSE	High	Master Protein	A0A0H3N7D5	Riboflavin biosynthesis protein OS=Salmonella typhimurium (strain SL1344) OX=216597 GN=ribF PE=3 SV=1	0	134.195	76	20	31	20	1	312	34.2	9.29	86.15	19		FALSE	High	Master Protein	A0A0H3N7D5	Riboflavin biosynthesis protein OS=Salmonella typhimurium (strain SL1344) OX=216597 GN=ribF PE=3 SV=1	0	134.195	76	20	23	20	1	312	34.2
FALSE	High	Master Protein	A0A0H3NA64	tRNA 2-selenouridine synthase OS=Salmonella typhimurium (strain SL1344) OX=216597 GN=ybbB PE=3 SV=1	0	2.976	4	1	1	1	1	364	41.3	8.18	0	1		FALSE	High	Master Protein	A0A0H3NHB7	Glycine--tRNA ligase alpha subunit OS=Salmonella typhimurium (strain SL1344) OX=216597 GN=glyQ PE=3 SV=1	0	134.153	56	11	32	11	1	303	34.7	5.05	99.03	11		FALSE	High	Master Protein	A0A0H3NHB7	Glycine--tRNA ligase alpha subunit OS=Salmonella typhimurium (strain SL1344) OX=216597 GN=glyQ PE=3 SV=1	0	134.153	56	11	31	11	1	303	34.7
FALSE	High	Master Protein	A0A0H3NB18	HTH-type transcriptional repressor PurR OS=Salmonella typhimurium (strain SL1344) OX=216597 GN=purR PE=3 SV=1	0	2.962	3	1	1	1	1	341	38	6.62	0	1		FALSE	High	Master Protein	A0A0H3NJG5	Purine nucleoside phosphorylase DeoD-type OS=Salmonella typhimurium (strain SL1344) OX=216597 GN=deoD PE=3 SV=1	0	133.915	66	14	66	14	1	239	26	5.86	150.68	14		FALSE	High	Master Protein	A0A0H3NJG5	Purine nucleoside phosphorylase DeoD-type OS=Salmonella typhimurium (strain SL1344) OX=216597 GN=deoD PE=3 SV=1	0	133.915	66	14	45	14	1	239	26
FALSE	High	Master Protein	A0A0H3NEN3	ABC transporter ATP-binding protein OS=Salmonella typhimurium (strain SL1344) OX=216597 GN=ybiT PE=4 SV=1	0	2.938	2	1	1	1	1	530	59.8	5.11	0	1		FALSE	High	Master Protein	A0A0H3NIB2	Transcription termination/antitermination protein NusG OS=Salmonella typhimurium (strain SL1344) OX=216597 GN=nusG PE=3 SV=1	0	133.865	82	14	33	14	1	181	20.5	6.81	97.43	12		FALSE	High	Master Protein	A0A0H3NIB2	Transcription termination/antitermination protein NusG OS=Salmonella typhimurium (strain SL1344) OX=216597 GN=nusG PE=3 SV=1	0	133.865	82	14	27	14	1	181	20.5
FALSE	High	Master Protein	A0A0H3NSS0	50S ribosomal protein L30 OS=Salmonella typhimurium (strain SL1344) OX=216597 GN=rpmD PE=3 SV=1	0	2.931	15	1	1	1	1	59	6.5	10.96	0	1		FALSE	High	Master Protein	A0A0H3NH87	UDP-N-acetylmuramoyl-L-alanyl-D-glutamate--2,6-diaminopimelate ligase OS=Salmonella typhimurium (strain SL1344) OX=216597 GN=murE PE=3 SV=1	0	133.854	52	17	34	17	1	495	53.3	6.1	77.12	15		FALSE	High	Master Protein	A0A0H3NH87	UDP-N-acetylmuramoyl-L-alanyl-D-glutamate--2,6-diaminopimelate ligase OS=Salmonella typhimurium (strain SL1344) OX=216597 GN=murE PE=3 SV=1	0	133.854	52	17	20	17	1	495	53.3
FALSE	High	Master Protein	A0A0H3NH74	2-isopropylmalate synthase OS=Salmonella typhimurium (strain SL1344) OX=216597 GN=leuA PE=3 SV=1	0	2.924	4	2	2	2	1	523	57.4	5.96	0	2		FALSE	High	Master Protein	A0A0H3NIK6	ATP phosphoribosyltransferase OS=Salmonella typhimurium (strain SL1344) OX=216597 GN=hisG PE=3 SV=1	0	133.784	64	17	11	17	1	299	33.2	5.63	29.33	8		FALSE	High	Master Protein	A0A0H3NIK6	ATP phosphoribosyltransferase OS=Salmonella typhimurium (strain SL1344) OX=216597 GN=hisG PE=3 SV=1	0	133.784	64	17	38	17	1	299	33.2
FALSE	High	Master Protein	A0A0H3NEA4	5-oxoprolinase subunit PxpB OS=Salmonella typhimurium (strain SL1344) OX=216597 GN=ybgJ PE=4 SV=1	0	2.92	10	1	1	1	1	218	24.1	5.63	0	1		FALSE	High	Master Protein	A0A0H3NAW3	UPF0229 protein YeaH OS=Salmonella typhimurium (strain SL1344) OX=216597 GN=yeaH PE=3 SV=1	0	133.545	50	17	30	17	1	428	49.5	6.95	97.02	15		FALSE	High	Master Protein	A0A0H3NAW3	UPF0229 protein YeaH OS=Salmonella typhimurium (strain SL1344) OX=216597 GN=yeaH PE=3 SV=1	0	133.545	50	17	16	17	1	428	49.5
FALSE	High	Master Protein	A0A0H3NIW5	2',3'-cyclic-nucleotide 2'-phosphodiesterase/3'-nucleotidase OS=Salmonella typhimurium (strain SL1344) OX=216597 GN=cpdB PE=3 SV=1	0	2.904	4	2	2	2	1	647	70.5	6	0	2		FALSE	High	Master Protein	A0A0H3NDQ5	NADH-quinone oxidoreductase subunit B OS=Salmonella typhimurium (strain SL1344) OX=216597 GN=nuoB PE=3 SV=1	0	133.343	77	14	40	14	1	220	25.1	6.06	87.14	13		FALSE	High	Master Protein	A0A0H3NDQ5	NADH-quinone oxidoreductase subunit B OS=Salmonella typhimurium (strain SL1344) OX=216597 GN=nuoB PE=3 SV=1	0	133.343	77	14	40	14	1	220	25.1
FALSE	High	Master Protein	A0A0H3P1B8	Regulatory protein OS=Salmonella typhimurium (strain SL1344) OX=216597 GN=repA PE=4 SV=1	0	2.899	8	2	2	2	1	279	29.9	6.62	0	2		FALSE	High	Master Protein	E1W874	Glutamate-1-semialdehyde 2,1-aminomutase OS=Salmonella typhimurium (strain SL1344) OX=216597 GN=hemL PE=3 SV=1	0	133.31	49	14	49	14	1	426	45.3	4.93	134.02	14		FALSE	High	Master Protein	E1W874	Glutamate-1-semialdehyde 2,1-aminomutase OS=Salmonella typhimurium (strain SL1344) OX=216597 GN=hemL PE=3 SV=1	0	133.31	49	14	42	14	1	426	45.3
FALSE	High	Master Protein	A0A0H3NFL8	Malonyl CoA-acyl carrier protein transacylase OS=Salmonella typhimurium (strain SL1344) OX=216597 GN=fabD PE=3 SV=1	0	2.852	6	2	2	2	1	309	32.4	5.2	0	2		FALSE	High	Master Protein	A0A0H3N924	Recombination protein RecR OS=Salmonella typhimurium (strain SL1344) OX=216597 GN=recR PE=3 SV=1	0	132.897	58	7	7	7	1	201	21.7	5.22	28.03	4		FALSE	High	Master Protein	A0A0H3N924	Recombination protein RecR OS=Salmonella typhimurium (strain SL1344) OX=216597 GN=recR PE=3 SV=1	0	132.897	58	7	16	7	1	201	21.7
FALSE	High	Master Protein	A0A0H3NGL9	Anti-FlhC(2)FlhD(4) factor YdiV OS=Salmonella typhimurium (strain SL1344) OX=216597 GN=SL1344_3361 PE=3 SV=1	0	2.841	1	1	1	1	1	699	76.7	6.61	0	1		FALSE	High	Master Protein	A0A0H3NP03	Hypothetical transketolase C-terminal section OS=Salmonella typhimurium (strain SL1344) OX=216597 GN=SL1344_2309 PE=4 SV=1	0	132.839	69	14	19	14	1	317	34.5	6.24	41.62	10		FALSE	High	Master Protein	A0A0H3NP03	Hypothetical transketolase C-terminal section OS=Salmonella typhimurium (strain SL1344) OX=216597 GN=SL1344_2309 PE=4 SV=1	0	132.839	69	14	31	14	1	317	34.5
FALSE	High	Master Protein	A0A0H3NG78	LysR family transcriptional regulator OS=Salmonella typhimurium (strain SL1344) OX=216597 GN=yhaJ PE=3 SV=1	0	2.84	7	2	2	2	1	298	33.2	6.2	0	2		FALSE	High	Master Protein	A0A0H3NGQ6	Antimicrobial resistance protein Mig-14 OS=Salmonella typhimurium (strain SL1344) OX=216597 GN=mig-14 PE=4 SV=1	0	132.816	59	17	18	17	1	298	35.2	9.38	21.17	7		FALSE	High	Master Protein	A0A0H3NGQ6	Antimicrobial resistance protein Mig-14 OS=Salmonella typhimurium (strain SL1344) OX=216597 GN=mig-14 PE=4 SV=1	0	132.816	59	17	48	17	1	298	35.2
FALSE	High	Master Protein	A0A0H3NBK4	Hypothetical LysR-family transcriptional regulatory protein OS=Salmonella typhimurium (strain SL1344) OX=216597 GN=ydcI PE=3 SV=1	0	2.835	6	1	1	1	1	307	33.1	8.79	0	1		FALSE	High	Master Protein	A0A0H3NHF6	Ribose-phosphate pyrophosphokinase OS=Salmonella typhimurium (strain SL1344) OX=216597 GN=prs PE=3 SV=1	0	132.729	56	14	62	14	1	315	34.2	5.44	155.18	12		FALSE	High	Master Protein	A0A0H3NHF6	Ribose-phosphate pyrophosphokinase OS=Salmonella typhimurium (strain SL1344) OX=216597 GN=prs PE=3 SV=1	0	132.729	56	14	55	14	1	315	34.2
FALSE	High	Master Protein	A0A0H3NAC0	Lipoprotein-releasing system ATP-binding protein LolD OS=Salmonella typhimurium (strain SL1344) OX=216597 GN=lolD PE=3 SV=1	0	2.828	6	1	1	1	1	233	25.5	6.96	0	1		FALSE	High	Master Protein	A0A0H3NH75	Hypothetical zinc-protease OS=Salmonella typhimurium (strain SL1344) OX=216597 GN=yhjJ PE=3 SV=1	0	132.698	58	20	42	20	1	495	55.1	5.57	109.23	20		FALSE	High	Master Protein	A0A0H3NH75	Hypothetical zinc-protease OS=Salmonella typhimurium (strain SL1344) OX=216597 GN=yhjJ PE=3 SV=1	0	132.698	58	20	3	20	1	495	55.1
FALSE	High	Master Protein	A0A0H3NB41	Hypothetical exported protein OS=Salmonella typhimurium (strain SL1344) OX=216597 GN=ynhG PE=3 SV=1	0	2.826	3	1	1	1	1	333	36.1	9.09	0	1		FALSE	High	Master Protein	A0A0H3NGR2	DUF1264 domain-containing protein OS=Salmonella typhimurium (strain SL1344) OX=216597 GN=SL1344_1491 PE=4 SV=1	0	132.656	65	17	23	17	1	261	28.8	7.08	64.13	13		FALSE	High	Master Protein	A0A0H3NGR2	DUF1264 domain-containing protein OS=Salmonella typhimurium (strain SL1344) OX=216597 GN=SL1344_1491 PE=4 SV=1	0	132.656	65	17	18	17	1	261	28.8
FALSE	High	Master Protein	E1WFA0	Virulence sensor histidine kinase PhoQ OS=Salmonella typhimurium (strain SL1344) OX=216597 GN=phoQ PE=1 SV=1	0	2.807	4	2	2	2	1	487	55.4	6.38	0	2		FALSE	High	Master Protein	A0A0H3NJ21	Histidine kinase OS=Salmonella typhimurium (strain SL1344) OX=216597 GN=kdpD PE=4 SV=1	0	132.518	33	25	30	25	1	894	98.8	7.42	67.49	19		FALSE	High	Master Protein	A0A0H3NJ21	Histidine kinase OS=Salmonella typhimurium (strain SL1344) OX=216597 GN=kdpD PE=4 SV=1	0	132.518	33	25	32	25	1	894	98.8
FALSE	High	Master Protein	A0A0H3NLZ8	Methyl-accepting chemotaxis protein OS=Salmonella typhimurium (strain SL1344) OX=216597 GN=SL1344_3112 PE=4 SV=1	0	2.798	12	2	2	2	1	352	39.4	6.25	0	2		FALSE	High	Master Protein	A0A0H3NFG1	Sulfite reductase [NADPH] flavoprotein alpha-component OS=Salmonella typhimurium (strain SL1344) OX=216597 GN=cysJ PE=3 SV=1	0	132.412	45	19	32	19	1	599	66.4	5.03	84.19	19		FALSE	High	Master Protein	A0A0H3NFG1	Sulfite reductase [NADPH] flavoprotein alpha-component OS=Salmonella typhimurium (strain SL1344) OX=216597 GN=cysJ PE=3 SV=1	0	132.412	45	19	8	19	1	599	66.4
FALSE	High	Master Protein	A0A0H3NHZ0	CDP-diacylglycerol--glycerol-3-phosphate 3-phosphatidyltransferase OS=Salmonella typhimurium (strain SL1344) OX=216597 GN=pgsA PE=3 SV=1	0	2.797	10	2	2	2	1	182	20.7	8.81	0	2		FALSE	High	Master Protein	A0A0H3NM44	Long-chain-fatty-acid--CoA ligase OS=Salmonella typhimurium (strain SL1344) OX=216597 GN=fadD PE=4 SV=1	0	132.295	44	18	39	18	1	561	62.2	6.7	98.58	18		FALSE	High	Master Protein	A0A0H3NM44	Long-chain-fatty-acid--CoA ligase OS=Salmonella typhimurium (strain SL1344) OX=216597 GN=fadD PE=4 SV=1	0	132.295	44	18	18	18	1	561	62.2
FALSE	High	Master Protein	A0A0H3NIV5	30S ribosomal protein S18 OS=Salmonella typhimurium (strain SL1344) OX=216597 GN=rpsR PE=3 SV=1	0	2.79	13	1	1	1	1	75	9	10.59	0	1		FALSE	High	Master Protein	A0A0H3NIQ4	Ferrienterobactin receptor OS=Salmonella typhimurium (strain SL1344) OX=216597 GN=fepA PE=3 SV=1	0	132.198	36	19	26	19	1	751	82.9	6.37	75.05	15		FALSE	High	Master Protein	A0A0H3NIQ4	Ferrienterobactin receptor OS=Salmonella typhimurium (strain SL1344) OX=216597 GN=fepA PE=3 SV=1	0	132.198	36	19	26	19	1	751	82.9
FALSE	High	Master Protein	A0A0H3NB15	Multidrug resistance protein MdtK OS=Salmonella typhimurium (strain SL1344) OX=216597 GN=norM PE=3 SV=1	0	2.782	2	1	1	1	1	457	49.4	9.8	0	1		FALSE	High	Master Protein	A0A0H3NPK0	GTPase HflX OS=Salmonella typhimurium (strain SL1344) OX=216597 GN=hflX PE=3 SV=1	0	132.076	57	21	47	21	1	426	48.2	5.87	116.03	19		FALSE	High	Master Protein	A0A0H3NPK0	GTPase HflX OS=Salmonella typhimurium (strain SL1344) OX=216597 GN=hflX PE=3 SV=1	0	132.076	57	21	33	21	1	426	48.2
FALSE	High	Master Protein	A0A0H3NHD3	Hypothetical sugar kinase OS=Salmonella typhimurium (strain SL1344) OX=216597 GN=SL1344_3646 PE=4 SV=1	0	2.775	3	1	1	1	1	293	31.9	5.22	0	1		FALSE	High	Master Protein	A0A0H3NEG7	6-phosphogluconolactonase OS=Salmonella typhimurium (strain SL1344) OX=216597 GN=ybhE PE=3 SV=1	0	131.223	64	13	50	13	1	331	36.3	5.45	144.98	13		FALSE	High	Master Protein	A0A0H3NEG7	6-phosphogluconolactonase OS=Salmonella typhimurium (strain SL1344) OX=216597 GN=ybhE PE=3 SV=1	0	131.223	64	13	26	13	1	331	36.3
FALSE	High	Master Protein	A0A0H3NMR5	HlyD family efflux transporter periplasmic adaptor subunit OS=Salmonella typhimurium (strain SL1344) OX=216597 GN=yhiI PE=4 SV=1	0	2.774	3	1	1	1	1	355	39	8.82	0	1		FALSE	High	Master Protein	A0A0H3NG20	Phenylalanine--tRNA ligase alpha subunit OS=Salmonella typhimurium (strain SL1344) OX=216597 GN=pheS PE=3 SV=1	0	131.057	63	17	52	17	1	327	36.7	6.19	135.06	17		FALSE	High	Master Protein	A0A0H3NG20	Phenylalanine--tRNA ligase alpha subunit OS=Salmonella typhimurium (strain SL1344) OX=216597 GN=pheS PE=3 SV=1	0	131.057	63	17	32	17	1	327	36.7
FALSE	High	Master Protein	A0A0H3NJJ0	L-threonine dehydratase OS=Salmonella typhimurium (strain SL1344) OX=216597 GN=ilvA PE=3 SV=1	0	2.773	2	1	2	1	1	514	56.2	6.11	0	1		FALSE	High	Master Protein	A0A0H3NC32	Flagellar hook protein FlgE OS=Salmonella typhimurium (strain SL1344) OX=216597 GN=flgE PE=3 SV=1	0	130.924	39	13	3	13	1	403	42.2	4.98	4.5	3		FALSE	High	Master Protein	A0A0H3NC32	Flagellar hook protein FlgE OS=Salmonella typhimurium (strain SL1344) OX=216597 GN=flgE PE=3 SV=1	0	130.924	39	13	16	13	1	403	42.2
FALSE	High	Master Protein	A0A0H3ND92	ABC transporter substrate-binding protein OS=Salmonella typhimurium (strain SL1344) OX=216597 GN=yehZ PE=4 SV=1	0	2.771	8	2	2	2	1	305	32.7	6.28	0	2		FALSE	High	Master Protein	A0A0H3NM15	Flagellar brake protein YcgR OS=Salmonella typhimurium (strain SL1344) OX=216597 GN=ycgR PE=3 SV=1	0	130.827	73	16	14	16	1	244	27.7	8.85	24.76	7		FALSE	High	Master Protein	A0A0H3NM15	Flagellar brake protein YcgR OS=Salmonella typhimurium (strain SL1344) OX=216597 GN=ycgR PE=3 SV=1	0	130.827	73	16	41	16	1	244	27.7
FALSE	High	Master Protein	A0A0H3NHN3	DNA-binding transcriptional regulator KdgR OS=Salmonella typhimurium (strain SL1344) OX=216597 GN=kdgR PE=4 SV=1	0	2.745	4	1	1	1	1	263	29.8	5.33	0	1		FALSE	High	Master Protein	A0A0H3NGI3	50S ribosomal protein L13 OS=Salmonella typhimurium (strain SL1344) OX=216597 GN=rplM PE=3 SV=1	0	130.557	80	15	33	15	1	142	16	9.91	90.79	14		FALSE	High	Master Protein	A0A0H3NGI3	50S ribosomal protein L13 OS=Salmonella typhimurium (strain SL1344) OX=216597 GN=rplM PE=3 SV=1	0	130.557	80	15	33	15	1	142	16
FALSE	High	Master Protein	A0A0H3NR39	RNA polymerase sigma factor RpoS OS=Salmonella typhimurium (strain SL1344) OX=216597 GN=rpoS PE=3 SV=1	0.001	2.741	6	2	2	2	1	330	37.9	4.92	0	2		FALSE	High	Master Protein	A0A0H3NFX6	Exodeoxyribonuclease III OS=Salmonella typhimurium (strain SL1344) OX=216597 GN=xthA PE=3 SV=1	0	130.515	79	19	44	19	1	268	30.8	6.65	118.44	17		FALSE	High	Master Protein	A0A0H3NFX6	Exodeoxyribonuclease III OS=Salmonella typhimurium (strain SL1344) OX=216597 GN=xthA PE=3 SV=1	0	130.515	79	19	37	19	1	268	30.8
FALSE	High	Master Protein	A0A0H3NFY4	Uronate isomerase OS=Salmonella typhimurium (strain SL1344) OX=216597 GN=uxaC PE=3 SV=1	0.001	2.726	4	2	2	2	1	470	53.6	5.47	0	2		FALSE	High	Master Protein	A0A0H3NGG1	RNase adapter protein RapZ OS=Salmonella typhimurium (strain SL1344) OX=216597 GN=yhbJ PE=3 SV=1	0	130.362	80	16	31	16	1	284	32.4	8.03	88.03	14		FALSE	High	Master Protein	A0A0H3NGG1	RNase adapter protein RapZ OS=Salmonella typhimurium (strain SL1344) OX=216597 GN=yhbJ PE=3 SV=1	0	130.362	80	16	29	16	1	284	32.4
FALSE	High	Master Protein	A0A0H3NYL3	Conserved hypothetical plasmid protein OS=Salmonella typhimurium (strain SL1344) OX=216597 GN=yagA PE=4 SV=1	0.001	2.721	4	2	2	2	1	448	51.2	8.73	0	2		FALSE	High	Master Protein	A0A0H3NHY9	Xaa-Pro dipeptidase OS=Salmonella typhimurium (strain SL1344) OX=216597 GN=pepQ PE=3 SV=1	0	130.274	46	16	35	16	1	443	50.1	6.21	84.73	14		FALSE	High	Master Protein	A0A0H3NHY9	Xaa-Pro dipeptidase OS=Salmonella typhimurium (strain SL1344) OX=216597 GN=pepQ PE=3 SV=1	0	130.274	46	16	32	16	1	443	50.1
FALSE	High	Master Protein	A0A0H3NP16	TIGR01777 family protein OS=Salmonella typhimurium (strain SL1344) OX=216597 GN=yfcH PE=3 SV=1	0.001	2.717	5	1	1	1	1	297	32.9	8.48	0	1		FALSE	High	Master Protein	A0A0H3NV88	Isocitrate dehydrogenase kinase/phosphatase OS=Salmonella typhimurium (strain SL1344) OX=216597 GN=aceK PE=3 SV=1	0	130.246	47	22	44	22	1	583	67.9	6.42	104.67	22		FALSE	High	Master Protein	A0A0H3NV88	Isocitrate dehydrogenase kinase/phosphatase OS=Salmonella typhimurium (strain SL1344) OX=216597 GN=aceK PE=3 SV=1	0	130.246	47	22	5	22	1	583	67.9
FALSE	High	Master Protein	A0A0H3P188	AAA family ATPase OS=Salmonella typhimurium (strain SL1344) OX=216597 GN=G1W50_20040 PE=4 SV=1	0.003	2.705	7	2	2	2	1	341	38.5	8.09	0	2		FALSE	High	Master Protein	A0A0H3NI39	GNAT family N-acetyltransferase OS=Salmonella typhimurium (strain SL1344) OX=216597 GN=yiiD PE=4 SV=1	0	130.224	49	11	32	11	1	329	36.9	6.54	86.33	10		FALSE	High	Master Protein	A0A0H3NI39	GNAT family N-acetyltransferase OS=Salmonella typhimurium (strain SL1344) OX=216597 GN=yiiD PE=4 SV=1	0	130.224	49	11	18	11	1	329	36.9
FALSE	High	Master Protein	A0A0H3NQZ5	Lipoprotein OS=Salmonella typhimurium (strain SL1344) OX=216597 GN=prgK PE=3 SV=1	0.003	2.645	3	1	2	1	1	252	28.2	8.47	3.78	1		FALSE	High	Master Protein	A0A0H3N9L9	Glutamate 5-kinase OS=Salmonella typhimurium (strain SL1344) OX=216597 GN=proB PE=3 SV=1	0	130.194	63	15	35	15	1	367	39.1	6.92	111.92	14		FALSE	High	Master Protein	A0A0H3N9L9	Glutamate 5-kinase OS=Salmonella typhimurium (strain SL1344) OX=216597 GN=proB PE=3 SV=1	0	130.194	63	15	32	15	1	367	39.1
FALSE	High	Master Protein	A0A0H3NK57	Fructose-6-phosphate aldolase OS=Salmonella typhimurium (strain SL1344) OX=216597 GN=talC PE=3 SV=1	0.003	2.642	4	1	1	1	1	220	23.5	5.24	0	1		FALSE	High	Master Protein	A0A0H3NMQ9	Methyl-accepting chemotaxis citrate transducer OS=Salmonella typhimurium (strain SL1344) OX=216597 GN=tcp PE=4 SV=1	0	130.066	49	15	19	14	1	547	58.9	4.92	54.42	11		FALSE	High	Master Protein	A0A0H3NMQ9	Methyl-accepting chemotaxis citrate transducer OS=Salmonella typhimurium (strain SL1344) OX=216597 GN=tcp PE=4 SV=1	0	130.066	49	15	35	14	1	547	58.9
FALSE	High	Master Protein	A0A0H3NJW0	Fatty acid oxidation complex subunit alpha OS=Salmonella typhimurium (strain SL1344) OX=216597 GN=fadJ PE=3 SV=1	0.003	2.641	2	1	1	1	1	715	77.2	8.9	0	1		FALSE	High	Master Protein	A0A0H3NDX8	Histidine ABC transporter substrate-binding protein HisJ OS=Salmonella typhimurium (strain SL1344) OX=216597 GN=hisJ PE=3 SV=1	0	129.846	65	16	35	16	1	260	28.4	6.3	101.44	16		FALSE	High	Master Protein	A0A0H3NDX8	Histidine ABC transporter substrate-binding protein HisJ OS=Salmonella typhimurium (strain SL1344) OX=216597 GN=hisJ PE=3 SV=1	0	129.846	65	16	4	16	1	260	28.4
FALSE	High	Master Protein	A0A0H3NMU5	Cold shock protein OS=Salmonella typhimurium (strain SL1344) OX=216597 GN=cspA PE=4 SV=1	0.003	2.636	18	1	1	1	1	66	7	5.24	0	1		FALSE	High	Master Protein	A0A0H3NHE1	Lipopolysaccharide 1,3-galactosyltransferase OS=Salmonella typhimurium (strain SL1344) OX=216597 GN=rfaI PE=4 SV=1	0	129.616	53	13	34	13	1	337	38.9	6.29	107.1	12		FALSE	High	Master Protein	A0A0H3NHE1	Lipopolysaccharide 1,3-galactosyltransferase OS=Salmonella typhimurium (strain SL1344) OX=216597 GN=rfaI PE=4 SV=1	0	129.616	53	13	26	13	1	337	38.9
FALSE	High	Master Protein	A0A0H3NIM9	Acid phosphatase OS=Salmonella typhimurium (strain SL1344) OX=216597 GN=phoN PE=3 SV=1	0.003	2.63	4	1	1	1	1	250	28.4	8.95	0	1		FALSE	High	Master Protein	A0A0H3NJY0	Hypothetical membrane protein OS=Salmonella typhimurium (strain SL1344) OX=216597 GN=yccS PE=4 SV=1	0	129.615	34	17	20	17	1	717	81.4	7.59	54.28	13		FALSE	High	Master Protein	A0A0H3NJY0	Hypothetical membrane protein OS=Salmonella typhimurium (strain SL1344) OX=216597 GN=yccS PE=4 SV=1	0	129.615	34	17	30	17	1	717	81.4
FALSE	High	Master Protein	A0A0H3NHM7	HTH-type transcriptional regulator ArgP OS=Salmonella typhimurium (strain SL1344) OX=216597 GN=iciA PE=3 SV=1	0.003	2.624	6	1	2	1	1	297	33.5	6.87	0	1		FALSE	High	Master Protein	A0A0H3N7W0	Hydroxyacylglutathione hydrolase OS=Salmonella typhimurium (strain SL1344) OX=216597 GN=gloB PE=3 SV=1	0	129.607	65	12	27	12	1	251	28.6	6.79	75.54	11		FALSE	High	Master Protein	A0A0H3N7W0	Hydroxyacylglutathione hydrolase OS=Salmonella typhimurium (strain SL1344) OX=216597 GN=gloB PE=3 SV=1	0	129.607	65	12	35	12	1	251	28.6
FALSE	High	Master Protein	A0A0H3NFE6	Curved DNA-binding protein OS=Salmonella typhimurium (strain SL1344) OX=216597 GN=cbpA PE=3 SV=1	0.003	2.623	6	1	1	1	1	306	34.7	7.02	0	1		FALSE	High	Master Protein	A0A0H3NAM4	N-succinylarginine dihydrolase OS=Salmonella typhimurium (strain SL1344) OX=216597 GN=astB PE=3 SV=1	0	129.58	64	19	39	19	1	447	49.1	6.29	96.5	19		FALSE	High	Master Protein	A0A0H3NAM4	N-succinylarginine dihydrolase OS=Salmonella typhimurium (strain SL1344) OX=216597 GN=astB PE=3 SV=1	0	129.58	64	19	1	19	1	447	49.1
FALSE	High	Master Protein	A0A0H3NJG4	ATP synthase subunit c OS=Salmonella typhimurium (strain SL1344) OX=216597 GN=atpE PE=3 SV=1	0.003	2.612	20	2	2	2	1	79	8.3	4.61	3.5	2		FALSE	High	Master Protein	A0A0H3NMJ6	Flagellin OS=Salmonella typhimurium (strain SL1344) OX=216597 GN=fliC PE=3 SV=1	0	129.431	53	17	16	8	1	495	51.6	5	52.18	10		FALSE	High	Master Protein	A0A0H3NMJ6	Flagellin OS=Salmonella typhimurium (strain SL1344) OX=216597 GN=fliC PE=3 SV=1	0	129.431	53	17	20	8	1	495	51.6
FALSE	High	Master Protein	A0A0H3N8N8	Fimbrial chaperone protein OS=Salmonella typhimurium (strain SL1344) OX=216597 GN=fimC PE=3 SV=1	0.003	2.594	3	1	1	1	1	230	24.9	9.52	0	1		FALSE	High	Master Protein	A0A0H3NIR1	Bifunctional NAD(P)H-hydrate repair enzyme OS=Salmonella typhimurium (strain SL1344) OX=216597 GN=yjeF PE=3 SV=1	0	129.361	34	14	31	14	1	515	54.2	6.48	90.47	13		FALSE	High	Master Protein	A0A0H3NIR1	Bifunctional NAD(P)H-hydrate repair enzyme OS=Salmonella typhimurium (strain SL1344) OX=216597 GN=yjeF PE=3 SV=1	0	129.361	34	14	20	14	1	515	54.2
FALSE	High	Master Protein	A0A0H3NP55	Phage tail sheath family protein OS=Salmonella typhimurium (strain SL1344) OX=216597 GN=SL1344_4149 PE=3 SV=1	0.003	2.587	2	1	2	1	1	475	51.6	5.73	0	1		FALSE	High	Master Protein	A0A0H3NUE5	Porphyrin biosynthetic protein OS=Salmonella typhimurium (strain SL1344) OX=216597 GN=hemY PE=4 SV=1	0	129.323	49	16	49	16	1	379	43.2	8.19	121.42	16		FALSE	High	Master Protein	A0A0H3NUE5	Porphyrin biosynthetic protein OS=Salmonella typhimurium (strain SL1344) OX=216597 GN=hemY PE=4 SV=1	0	129.323	49	16	42	16	1	379	43.2
FALSE	High	Master Protein	A0A0H3NL68	Secretory apparatus of type III secretion system OS=Salmonella typhimurium (strain SL1344) OX=216597 GN=invA PE=3 SV=1	0.003	2.584	3	2	2	2	1	685	76	5.76	0	2		FALSE	High	Master Protein	A0A0H3NIG3	ABC transporter ATP-binding protein OS=Salmonella typhimurium (strain SL1344) OX=216597 GN=yheS PE=4 SV=1	0	129.08	47	21	32	21	1	635	71.5	5.72	71.66	16		FALSE	High	Master Protein	A0A0H3NIG3	ABC transporter ATP-binding protein OS=Salmonella typhimurium (strain SL1344) OX=216597 GN=yheS PE=4 SV=1	0	129.08	47	21	30	21	1	635	71.5
FALSE	High	Master Protein	A0A0H3NGR0	50S ribosomal protein L18 OS=Salmonella typhimurium (strain SL1344) OX=216597 GN=rl18 PE=3 SV=1	0.003	2.574	8	1	1	1	1	117	12.8	10.46	2.57	1		FALSE	High	Master Protein	A0A0H3N9C6	Alkyl hydroperoxide reductase subunit F OS=Salmonella typhimurium (strain SL1344) OX=216597 GN=ahpF PE=3 SV=1	0	128.942	42	19	38	19	1	521	55.9	5.9	83.29	19		FALSE	High	Master Protein	A0A0H3N9C6	Alkyl hydroperoxide reductase subunit F OS=Salmonella typhimurium (strain SL1344) OX=216597 GN=ahpF PE=3 SV=1	0	128.942	42	19	14	19	1	521	55.9
FALSE	High	Master Protein	A0A0H3NV46	Vitamin B12 transporter BtuB OS=Salmonella typhimurium (strain SL1344) OX=216597 GN=btuB PE=3 SV=1	0.003	2.556	2	1	1	1	1	628	70	5.78	1.94	1		FALSE	High	Master Protein	A0A0H3NGI6	Periplasmic serine endoprotease DegP-like OS=Salmonella typhimurium (strain SL1344) OX=216597 GN=degQ PE=3 SV=1	0	128.908	47	19	42	19	1	455	47.3	7.39	104.57	19		FALSE	High	Master Protein	A0A0H3NGI6	Periplasmic serine endoprotease DegP-like OS=Salmonella typhimurium (strain SL1344) OX=216597 GN=degQ PE=3 SV=1	0	128.908	47	19	17	19	1	455	47.3
FALSE	High	Master Protein	A0A0H3P081	Conjugal transfer protein OS=Salmonella typhimurium (strain SL1344) OX=216597 GN=traF PE=4 SV=1	0.003	2.534	3	1	1	1	1	400	43.2	5.36	0	1		FALSE	High	Master Protein	A0A0H3N9D9	Lysine decarboxylase OS=Salmonella typhimurium (strain SL1344) OX=216597 GN=ldcC PE=3 SV=1	0	128.595	45	20	32	20	1	713	80.7	5.63	56.63	18		FALSE	High	Master Protein	A0A0H3N9D9	Lysine decarboxylase OS=Salmonella typhimurium (strain SL1344) OX=216597 GN=ldcC PE=3 SV=1	0	128.595	45	20	26	20	1	713	80.7
FALSE	High	Master Protein	A0A0H3NST4	50S ribosomal protein L29 OS=Salmonella typhimurium (strain SL1344) OX=216597 GN=rpmC PE=3 SV=1	0.003	2.518	22	1	1	1	1	63	7.3	9.99	0	1		FALSE	High	Master Protein	A0A0H3NHR0	Glutathione synthetase OS=Salmonella typhimurium (strain SL1344) OX=216597 GN=gshB PE=3 SV=1	0	128.56	61	16	50	16	1	315	35.4	5.17	124.35	16		FALSE	High	Master Protein	A0A0H3NHR0	Glutathione synthetase OS=Salmonella typhimurium (strain SL1344) OX=216597 GN=gshB PE=3 SV=1	0	128.56	61	16	14	16	1	315	35.4
FALSE	High	Master Protein	A0A0H3NNK8	PTS fructose transporter subunit IIBC OS=Salmonella typhimurium (strain SL1344) OX=216597 GN=fruA PE=4 SV=1	0.003	2.518	2	1	1	1	1	562	57.3	8.5	0	1		FALSE	High	Master Protein	A0A0H3NS54	Glutathione S-transferase family protein OS=Salmonella typhimurium (strain SL1344) OX=216597 GN=yqjG PE=4 SV=1	0	128.548	61	17	41	17	1	328	37.4	6.52	112.08	16		FALSE	High	Master Protein	A0A0H3NS54	Glutathione S-transferase family protein OS=Salmonella typhimurium (strain SL1344) OX=216597 GN=yqjG PE=4 SV=1	0	128.548	61	17	13	17	1	328	37.4
FALSE	High	Master Protein	A0A0H3NT89	Glycerophosphodiester phosphodiesterase OS=Salmonella typhimurium (strain SL1344) OX=216597 GN=ugpQ PE=4 SV=1	0.003	2.514	4	1	1	1	1	246	27.4	6.16	0	1		FALSE	High	Master Protein	A0A0H3NE53	Endolytic peptidoglycan transglycosylase RlpA OS=Salmonella typhimurium (strain SL1344) OX=216597 GN=rlpA PE=3 SV=1	0	128.535	53	11	29	11	1	355	36.9	7.75	80.61	11		FALSE	High	Master Protein	A0A0H3NE53	Endolytic peptidoglycan transglycosylase RlpA OS=Salmonella typhimurium (strain SL1344) OX=216597 GN=rlpA PE=3 SV=1	0	128.535	53	11	39	11	1	355	36.9
FALSE	High	Master Protein	A0A0H3NQ47	Hypothetical repressor protein OS=Salmonella typhimurium (strain SL1344) OX=216597 GN=SL1344_2633 PE=4 SV=1	0.003	2.511	3	1	1	1	1	281	30.4	5.55	0	1		FALSE	High	Master Protein	A0A0H3N9E7	DNA-binding transcriptional regulator OS=Salmonella typhimurium (strain SL1344) OX=216597 GN=ybeF PE=3 SV=1	0	128.415	59	13	29	13	1	317	36.2	6.52	77.53	12		FALSE	High	Master Protein	A0A0H3N9E7	DNA-binding transcriptional regulator OS=Salmonella typhimurium (strain SL1344) OX=216597 GN=ybeF PE=3 SV=1	0	128.415	59	13	23	13	1	317	36.2
FALSE	High	Master Protein	A0A0H3NM98	Cytosine deaminase OS=Salmonella typhimurium (strain SL1344) OX=216597 GN=codA PE=4 SV=1	0.003	2.509	3	1	1	1	1	426	47.6	6.4	1.98	1		FALSE	High	Master Protein	A0A0H3NB84	H(+)-transporting two-sector ATPase OS=Salmonella typhimurium (strain SL1344) OX=216597 GN=ssaN PE=3 SV=1	0	128.405	61	23	50	23	1	433	47.8	6.11	100.4	22		FALSE	High	Master Protein	A0A0H3NB84	H(+)-transporting two-sector ATPase OS=Salmonella typhimurium (strain SL1344) OX=216597 GN=ssaN PE=3 SV=1	0	128.405	61	23	25	23	1	433	47.8
FALSE	High	Master Protein	A0A0H3NF99	Chaperone protein for type III secretion system effectors OS=Salmonella typhimurium (strain SL1344) OX=216597 GN=invB PE=4 SV=1	0.003	2.498	12	1	1	1	1	135	14.9	4.7	0	1		FALSE	High	Master Protein	A0A0H3NSL9	Oxidoreductase OS=Salmonella typhimurium (strain SL1344) OX=216597 GN=yhdH PE=4 SV=1	0	128.273	62	15	44	15	1	324	34.4	6.95	122.4	12		FALSE	High	Master Protein	A0A0H3NSL9	Oxidoreductase OS=Salmonella typhimurium (strain SL1344) OX=216597 GN=yhdH PE=4 SV=1	0	128.273	62	15	19	15	1	324	34.4
FALSE	High	Master Protein	A0A0H3NGE4	Octaprenyl diphosphate synthase OS=Salmonella typhimurium (strain SL1344) OX=216597 GN=ispB PE=3 SV=1	0.003	2.488	4	1	1	1	1	323	35.2	4.92	0	1		FALSE	High	Master Protein	A0A0H3NBU2	M42 family peptidase OS=Salmonella typhimurium (strain SL1344) OX=216597 GN=SL1344_1542 PE=3 SV=1	0	128.267	61	15	35	15	1	372	40.4	5.55	81.7	15		FALSE	High	Master Protein	A0A0H3NBU2	M42 family peptidase OS=Salmonella typhimurium (strain SL1344) OX=216597 GN=SL1344_1542 PE=3 SV=1	0	128.267	61	15	29	15	1	372	40.4
FALSE	High	Master Protein	A0A0H3NJ98	Ornithine carbamoyltransferase OS=Salmonella typhimurium (strain SL1344) OX=216597 GN=argF PE=3 SV=1	0.003	2.486	4	1	1	1	1	334	36.8	5.43	0	1		FALSE	High	Master Protein	A0A0H3NU77	ATP synthase subunit b OS=Salmonella typhimurium (strain SL1344) OX=216597 GN=atpF PE=3 SV=1	0	127.807	63	17	81	17	1	156	17.4	6.24	206.73	16		FALSE	High	Master Protein	A0A0H3NU77	ATP synthase subunit b OS=Salmonella typhimurium (strain SL1344) OX=216597 GN=atpF PE=3 SV=1	0	127.807	63	17	74	17	1	156	17.4
FALSE	High	Master Protein	A0A0H3N9L5	Translation initiation factor IF-1 OS=Salmonella typhimurium (strain SL1344) OX=216597 GN=infA PE=3 SV=1	0.003	2.477	17	1	1	1	1	72	8.2	9.25	0	1		FALSE	High	Master Protein	A0A0H3N9I6	N-acetylglucosamine repressor OS=Salmonella typhimurium (strain SL1344) OX=216597 GN=nagC PE=3 SV=1	0	127.673	58	20	31	20	1	406	44.4	7.72	69.77	16		FALSE	High	Master Protein	A0A0H3N9I6	N-acetylglucosamine repressor OS=Salmonella typhimurium (strain SL1344) OX=216597 GN=nagC PE=3 SV=1	0	127.673	58	20	35	20	1	406	44.4
FALSE	High	Master Protein	A0A0H3NSD0	Outer membrane lipid asymmetry maintenance protein MlaD OS=Salmonella typhimurium (strain SL1344) OX=216597 GN=yrbD PE=4 SV=1	0.003	2.461	4	1	1	1	1	183	19.8	5.1	1.74	1		FALSE	High	Master Protein	A0A0H3NS38	Aerotaxis receptor protein OS=Salmonella typhimurium (strain SL1344) OX=216597 GN=aer PE=4 SV=1	0	127.576	50	20	24	19	1	506	55	7.02	54.63	10		FALSE	High	Master Protein	A0A0H3NS38	Aerotaxis receptor protein OS=Salmonella typhimurium (strain SL1344) OX=216597 GN=aer PE=4 SV=1	0	127.576	50	20	49	19	1	506	55
FALSE	High	Master Protein	A0A0H3P010	Putative transposase OS=Salmonella typhimurium (strain SL1344) OX=216597 GN=samB2 PE=3 SV=1	0.003	2.456	4	1	1	1	1	313	35.3	6.47	0	1		FALSE	High	Master Protein	A0A0H3N8I3	Ferrochelatase OS=Salmonella typhimurium (strain SL1344) OX=216597 GN=hemH PE=3 SV=1	0	127.315	53	18	37	18	1	320	35.9	6.19	105.74	17		FALSE	High	Master Protein	A0A0H3N8I3	Ferrochelatase OS=Salmonella typhimurium (strain SL1344) OX=216597 GN=hemH PE=3 SV=1	0	127.315	53	18	21	18	1	320	35.9
FALSE	High	Master Protein	A0A0H3NTU2	Sodium/glutamate symporter OS=Salmonella typhimurium (strain SL1344) OX=216597 GN=gltS PE=3 SV=1	0.003	2.453	2	1	1	1	1	401	42.2	8.41	0	1		FALSE	High	Master Protein	A0A0H3NBY9	DNA-binding protein H-NS OS=Salmonella typhimurium (strain SL1344) OX=216597 GN=hns PE=1 SV=1	0	127.219	70	12	43	12	1	137	15.5	5.29	103.54	12		FALSE	High	Master Protein	A0A0H3NBY9	DNA-binding protein H-NS OS=Salmonella typhimurium (strain SL1344) OX=216597 GN=hns PE=1 SV=1	0	127.219	70	12	19	12	1	137	15.5
FALSE	High	Master Protein	A0A0H3NCU0	Transcriptional regulator SlyA OS=Salmonella typhimurium (strain SL1344) OX=216597 GN=slyA PE=3 SV=1	0.003	2.447	8	1	1	1	1	146	16.7	6.96	0	1		FALSE	High	Master Protein	A0A0H3N7I0	Chaperone protein DnaJ OS=Salmonella typhimurium (strain SL1344) OX=216597 GN=dnaJ PE=3 SV=1	0	127.122	45	19	50	19	1	379	41.3	8.15	109.77	18		FALSE	High	Master Protein	A0A0H3N7I0	Chaperone protein DnaJ OS=Salmonella typhimurium (strain SL1344) OX=216597 GN=dnaJ PE=3 SV=1	0	127.122	45	19	48	19	1	379	41.3
FALSE	High	Master Protein	A0A0H3NIZ9	2-octaprenyl-3-methyl-6-methoxy-1,4-benzoquinol hydroxylase OS=Salmonella typhimurium (strain SL1344) OX=216597 GN=ubiF PE=3 SV=1	0.003	2.442	3	1	1	1	1	391	42.5	7.34	0	1		FALSE	High	Master Protein	A0A0H3NYS4	Surface exclusion protein OS=Salmonella typhimurium (strain SL1344) OX=216597 GN=exc PE=4 SV=1	0	127.122	50	8	37	8	1	220	25.8	8.6	72.17	7		FALSE	High	Master Protein	A0A0H3NYS4	Surface exclusion protein OS=Salmonella typhimurium (strain SL1344) OX=216597 GN=exc PE=4 SV=1	0	127.122	50	8	39	8	1	220	25.8
FALSE	High	Master Protein	A0A0H3NBJ3	Bifunctional NADP-dependent 3-hydroxy acid dehydrogenase/3-hydroxypropionate dehydrogenase YdfG OS=Salmonella typhimurium (strain SL1344) OX=216597 GN=ydfG PE=3 SV=1	0.003	2.425	7	1	2	1	1	248	27	6.21	0	1		FALSE	High	Master Protein	A0A0H3NTF7	Cellulose synthase catalytic subunit [UDP-forming] OS=Salmonella typhimurium (strain SL1344) OX=216597 GN=bcsA PE=3 SV=1	0	127.076	32	24	25	24	1	874	100	9.63	45.43	20		FALSE	High	Master Protein	A0A0H3NTF7	Cellulose synthase catalytic subunit [UDP-forming] OS=Salmonella typhimurium (strain SL1344) OX=216597 GN=bcsA PE=3 SV=1	0	127.076	32	24	30	24	1	874	100
FALSE	High	Master Protein	A0A0H3NDI2	Ferritin-like domain-containing protein OS=Salmonella typhimurium (strain SL1344) OX=216597 GN=yciE PE=4 SV=1	0.003	2.405	5	1	1	1	1	168	19	5.26	1.61	1		FALSE	High	Master Protein	A0A0H3NEG0	Galactose-1-phosphate uridylyltransferase OS=Salmonella typhimurium (strain SL1344) OX=216597 GN=galT PE=3 SV=1	0	126.955	49	19	29	19	1	348	39.6	6.58	44.56	16		FALSE	High	Master Protein	A0A0H3NEG0	Galactose-1-phosphate uridylyltransferase OS=Salmonella typhimurium (strain SL1344) OX=216597 GN=galT PE=3 SV=1	0	126.955	49	19	53	19	1	348	39.6
FALSE	High	Master Protein	A0A0H3NN98	Bifunctional protein GlmU OS=Salmonella typhimurium (strain SL1344) OX=216597 GN=glmU PE=3 SV=1	0.003	2.395	3	1	1	1	1	456	49.2	6.71	1.83	1		FALSE	High	Master Protein	A0A0H3NDU3	Chemotaxis signal transduction protein CheV OS=Salmonella typhimurium (strain SL1344) OX=216597 GN=SL1344_2283 PE=4 SV=1	0	126.94	58	16	28	16	1	333	37	6.07	64.3	12		FALSE	High	Master Protein	A0A0H3NDU3	Chemotaxis signal transduction protein CheV OS=Salmonella typhimurium (strain SL1344) OX=216597 GN=SL1344_2283 PE=4 SV=1	0	126.94	58	16	34	16	1	333	37
FALSE	High	Master Protein	A0A0H3NCT4	Aldo/keto reductase family oxidoreductase OS=Salmonella typhimurium (strain SL1344) OX=216597 GN=ydhF PE=4 SV=1	0.003	2.395	4	1	1	1	1	298	33.7	6.68	0	1		FALSE	High	Master Protein	A0A0H3NJN9	Phospholipase A1 OS=Salmonella typhimurium (strain SL1344) OX=216597 GN=pldA PE=3 SV=1	0	126.938	75	14	34	14	1	248	28.6	5.63	82.41	12		FALSE	High	Master Protein	A0A0H3NJN9	Phospholipase A1 OS=Salmonella typhimurium (strain SL1344) OX=216597 GN=pldA PE=3 SV=1	0	126.938	75	14	52	14	1	248	28.6
FALSE	High	Master Protein	A0A0H3NH16	Universal stress protein UspE OS=Salmonella typhimurium (strain SL1344) OX=216597 GN=ydaA PE=4 SV=1	0.003	2.359	4	1	1	1	1	315	35.6	5.34	0	1		FALSE	High	Master Protein	A0A0H3NFR7	Succinyl-diaminopimelate desuccinylase OS=Salmonella typhimurium (strain SL1344) OX=216597 GN=dapE PE=3 SV=1	0	126.732	52	16	32	16	1	375	41.6	6.35	85.07	15		FALSE	High	Master Protein	A0A0H3NFR7	Succinyl-diaminopimelate desuccinylase OS=Salmonella typhimurium (strain SL1344) OX=216597 GN=dapE PE=3 SV=1	0	126.732	52	16	16	16	1	375	41.6
FALSE	High	Master Protein	A0A0H3NKK4	Two-component response regulator OS=Salmonella typhimurium (strain SL1344) OX=216597 GN=basR PE=4 SV=1	0.003	2.351	5	1	1	1	1	222	25	6.28	0	1		FALSE	High	Master Protein	A0A0H3NE21	Alkyl hydroperoxide reductase C OS=Salmonella typhimurium (strain SL1344) OX=216597 GN=ahpC PE=3 SV=1	0	126.486	73	14	42	14	1	187	20.7	5.17	122.23	14		FALSE	High	Master Protein	A0A0H3NE21	Alkyl hydroperoxide reductase C OS=Salmonella typhimurium (strain SL1344) OX=216597 GN=ahpC PE=3 SV=1	0	126.486	73	14	28	14	1	187	20.7
FALSE	High	Master Protein	A0A0H3NEA9	Thioredoxin peroxidase OS=Salmonella typhimurium (strain SL1344) OX=216597 GN=bcp PE=4 SV=1	0.003	2.337	10	1	2	1	1	156	17.6	5.36	0	1		FALSE	High	Master Protein	A0A0H3NFC0	Hypothetical aminotransferase OS=Salmonella typhimurium (strain SL1344) OX=216597 GN=yfbQ PE=4 SV=1	0	126.148	57	16	36	16	1	404	45.5	6.11	71.65	14		FALSE	High	Master Protein	A0A0H3NFC0	Hypothetical aminotransferase OS=Salmonella typhimurium (strain SL1344) OX=216597 GN=yfbQ PE=4 SV=1	0	126.148	57	16	37	16	1	404	45.5
FALSE	High	Master Protein	A0A0H3NMX9	2,3-bisphosphoglycerate-independent phosphoglycerate mutase OS=Salmonella typhimurium (strain SL1344) OX=216597 GN=pmgI PE=3 SV=1	0.003	2.318	1	1	1	1	1	514	56.2	5.19	0	1		FALSE	High	Master Protein	A0A0H3NN19	Cobalt-precorrin-8 methylmutase OS=Salmonella typhimurium (strain SL1344) OX=216597 GN=cbiC PE=3 SV=1	0	126.04	76	13	16	13	1	210	23	6.71	42.45	9		FALSE	High	Master Protein	A0A0H3NN19	Cobalt-precorrin-8 methylmutase OS=Salmonella typhimurium (strain SL1344) OX=216597 GN=cbiC PE=3 SV=1	0	126.04	76	13	29	13	1	210	23
FALSE	High	Master Protein	A0A0H3NFA9	NADH-quinone oxidoreductase subunit I OS=Salmonella typhimurium (strain SL1344) OX=216597 GN=nuoI PE=3 SV=1	0.004	2.307	4	1	1	1	1	180	20.5	5.48	0	1		FALSE	High	Master Protein	A0A0H3NH54	ABC transporter ATP-binding protein/permease OS=Salmonella typhimurium (strain SL1344) OX=216597 GN=yhiH PE=4 SV=1	0	126.034	37	25	21	24	1	913	100.4	7.25	40.01	14		FALSE	High	Master Protein	A0A0H3NH54	ABC transporter ATP-binding protein/permease OS=Salmonella typhimurium (strain SL1344) OX=216597 GN=yhiH PE=4 SV=1	0	126.034	37	25	37	24	1	913	100.4
FALSE	High	Master Protein	A0A0H3NIZ5	Apolipoprotein N-acyltransferase OS=Salmonella typhimurium (strain SL1344) OX=216597 GN=lnt PE=3 SV=1	0.004	2.3	4	1	1	1	1	512	57.6	9.41	0	1		FALSE	High	Master Protein	A0A0H3NIZ5	Apolipoprotein N-acyltransferase OS=Salmonella typhimurium (strain SL1344) OX=216597 GN=lnt PE=3 SV=1	0	125.978	50	20	32	20	1	512	57.6	9.41	76.34	15		FALSE	High	Master Protein	A0A0H3NIZ5	Apolipoprotein N-acyltransferase OS=Salmonella typhimurium (strain SL1344) OX=216597 GN=lnt PE=3 SV=1	0	125.978	50	20	39	20	1	512	57.6
FALSE	High	Master Protein	A0A0H3NEC9	Cytoskeleton protein RodZ OS=Salmonella typhimurium (strain SL1344) OX=216597 GN=yfgA PE=3 SV=1	0.004	2.291	4	1	1	1	1	334	35.6	6.38	0	1		FALSE	High	Master Protein	A0A0H3NLM0	Sulfite reductase [NADPH] hemoprotein beta-component OS=Salmonella typhimurium (strain SL1344) OX=216597 GN=cysI PE=3 SV=1	0	125.78	44	20	37	20	1	570	64	7.83	73.94	19		FALSE	High	Master Protein	A0A0H3NLM0	Sulfite reductase [NADPH] hemoprotein beta-component OS=Salmonella typhimurium (strain SL1344) OX=216597 GN=cysI PE=3 SV=1	0	125.78	44	20	15	20	1	570	64
FALSE	High	Master Protein	A0A0H3NM48	Uncharacterized protein OS=Salmonella typhimurium (strain SL1344) OX=216597 GN=yqjK PE=4 SV=1	0.004	2.283	11	1	1	1	1	99	11.5	11.81	0	1		FALSE	High	Master Protein	A0A0H3N9J0	Chitoporin OS=Salmonella typhimurium (strain SL1344) OX=216597 GN=ybfM PE=3 SV=1	0	125.759	41	18	20	18	1	468	52.6	5.24	48.74	12		FALSE	High	Master Protein	A0A0H3N9J0	Chitoporin OS=Salmonella typhimurium (strain SL1344) OX=216597 GN=ybfM PE=3 SV=1	0	125.759	41	18	32	18	1	468	52.6
FALSE	High	Master Protein	A0A0H3NBT4	CMD domain-containing protein OS=Salmonella typhimurium (strain SL1344) OX=216597 GN=yciW PE=4 SV=1	0.004	2.264	6	1	1	1	1	377	42.3	9.39	0	1		FALSE	High	Master Protein	A0A0H3N983	Galactokinase OS=Salmonella typhimurium (strain SL1344) OX=216597 GN=galK PE=3 SV=1	0	125.51	55	15	28	15	1	382	41.3	5.69	66.69	12		FALSE	High	Master Protein	A0A0H3N983	Galactokinase OS=Salmonella typhimurium (strain SL1344) OX=216597 GN=galK PE=3 SV=1	0	125.51	55	15	27	15	1	382	41.3
FALSE	High	Master Protein	A0A0H3NCA7	Peptide chain release factor 1 OS=Salmonella typhimurium (strain SL1344) OX=216597 GN=prfA PE=3 SV=1	0.004	2.259	5	1	1	1	1	360	40.4	5.26	0	1		FALSE	High	Master Protein	A0A0H3NC41	Fatty acid metabolism regulator protein OS=Salmonella typhimurium (strain SL1344) OX=216597 GN=fadR PE=3 SV=1	0	125.361	76	15	25	15	1	239	27	7.08	55.87	10		FALSE	High	Master Protein	A0A0H3NC41	Fatty acid metabolism regulator protein OS=Salmonella typhimurium (strain SL1344) OX=216597 GN=fadR PE=3 SV=1	0	125.361	76	15	23	15	1	239	27
FALSE	High	Master Protein	A0A0H3NBV6	Threonylcarbamoyl-AMP synthase OS=Salmonella typhimurium (strain SL1344) OX=216597 GN=yciO PE=4 SV=1	0.004	2.249	8	1	1	1	1	206	23.1	6.21	0	1		FALSE	High	Master Protein	A0A0H3NLH4	Carboxylic ester hydrolase OS=Salmonella typhimurium (strain SL1344) OX=216597 GN=SL1344_1553 PE=3 SV=1	0	125.299	61	18	29	18	1	502	55.7	7.46	68.15	15		FALSE	High	Master Protein	A0A0H3NLH4	Carboxylic ester hydrolase OS=Salmonella typhimurium (strain SL1344) OX=216597 GN=SL1344_1553 PE=3 SV=1	0	125.299	61	18	21	18	1	502	55.7
FALSE	High	Master Protein	A0A0H3NI90	50S ribosomal protein L31 OS=Salmonella typhimurium (strain SL1344) OX=216597 GN=rpmE PE=3 SV=1	0.004	2.247	10	1	1	1	1	70	7.7	9.36	0	1		FALSE	High	Master Protein	A0A0H3NEM6	Histidine biosynthesis bifunctional protein HisB OS=Salmonella typhimurium (strain SL1344) OX=216597 GN=hisB PE=3 SV=1	0	125.085	56	18	41	18	1	355	40.2	6.25	111.18	16		FALSE	High	Master Protein	A0A0H3NEM6	Histidine biosynthesis bifunctional protein HisB OS=Salmonella typhimurium (strain SL1344) OX=216597 GN=hisB PE=3 SV=1	0	125.085	56	18	26	18	1	355	40.2
FALSE	High	Master Protein	A0A0H3NJ43	50S ribosomal protein L33 OS=Salmonella typhimurium (strain SL1344) OX=216597 GN=rpmG PE=3 SV=1	0.004	2.228	27	1	1	1	1	55	6.4	10.24	0	1		FALSE	High	Master Protein	A0A0H3NC87	Regulator of RpoS OS=Salmonella typhimurium (strain SL1344) OX=216597 GN=hnr PE=3 SV=1	0	124.997	57	15	30	15	1	337	37.2	5.52	75.96	15		FALSE	High	Master Protein	A0A0H3NC87	Regulator of RpoS OS=Salmonella typhimurium (strain SL1344) OX=216597 GN=hnr PE=3 SV=1	0	124.997	57	15	22	15	1	337	37.2
[truncated: 2,561 more rows]
[truncated: 3 more columns]

## Sheet: S2
Table S2. Dual RNA-seq data.
Differentially expressed genes in macrophage cells in Salmonella					Differentially expressed genes in macrophages
Geneid	Control-fpkm	1.5 h p.i.-fpkm	24 h p.i.-fpkm		Geneid	Control-fpkm	1.5 h p.i.-fpkm	24 h p.i.-fpkm
[truncated: 49,997 more rows]

## Sheet: S3
Table S3. Bacterial RNA-seq data.
[truncated: 2,199 more rows]

[truncated: 1 more sheets: S4]
